# Supplementary material for: Complex Interplay of Genes Underlies Invasiveness in Fibrosarcoma Progression Model
Source: J Clin Med. 2021 May 25;10(11):2297. doi: 10.3390/jcm10112297 (PMC8197499; doi:10.3390/jcm10112297)
Supplement: Supplementary file 1 [file jcm-10-02297-s001.zip]

Archive with 2 entries (2 files):
- Supplementary tables of genes_excel.xlsx
- Supplementary Materials.pdf
