# Supplementary material for: Complex Interplay of Genes Underlies Invasiveness in Fibrosarcoma Progression Model
Source: J Clin Med. 2021 May 25;10(11):2297. doi: 10.3390/jcm10112297 (PMC8197499; doi:10.3390/jcm10112297)
Supplement: Supplementary file 1 [file jcm-10-02297-s001.zip › Supplementary tables of genes_excel.xlsx]

## Sheet: Table S6
	Table S6. Genes with significantly changed expression in invasive sarcoma cell lines JUN-3 and JUN-2fos-3 compared to JUN-2
No.	Gene.title	Gene.Symbol	2^logFC	adj.p.val	Chromosome
1	Lymphocyte antigen 6 complex, locus A	Ly6a	2021-10-11	0.000652	15
2	Forkhead box D1	Foxd1	1967-09-01	0.000083	13
3	Tetraspanin 2	Tspan2	2021-11-09	0.000150	3
4	Myosin VB	Myo5b	2026-08-01	0.000159	18
5	SRY (sex determining region Y)-box 2	Sox2	1978-07-01	0.000001	3
6	Teneurin transmembrane protein 3	Tenm3	1952-07-01	0.000435	8
7	CD244 natural killer cell receptor 2B4	Cd244	2021-07-06	0.000229	1
8	Sema domain, immunoglobulin domain (Ig), short basic domain, secreted, (semaphorin) 3A	Sema3a	6.00	0.000097	5
9	C-fos induced growth factor	Figf	1985-05-01	0.000138	X
10	Protein kinase, cgmp-dependent, type II	Prkg2	1982-05-01	0.000579	5
11	Keratin 13	Krt13	1970-05-01	0.000071	11
12	Matrilin 2	Matn2	1932-05-01	0.000026	15
13	Collagen, type VI, alpha 3	Col6a3	2022-05-01	0.000001	1
14	Carbohydrate sulfotransferase 11 /// phosphatase and actin regulator 1	Chst11 /// Phactr1	1980-04-01	0.000010	10///13
15	Max dimerization protein 3	Mxd3	1978-04-01	0.000919	13
16	Spindle and kinetochore associated complex subunit 1	Ska1	1974-04-01	0.000018	18
17	Calponin 2	Cnn2	1960-04-01	0.000003	10
18	Arylsulfatase i	Arsi	1941-04-01	0.000297	18
19	Chemokine (C-C motif) ligand 8	Ccl8	1934-04-01	0.000003	11
20	CD244 natural killer cell receptor 2B4 /// natural killer cell receptor 2B4-like	Cd244 /// LOC677008	1996-03-01	0.000903	1///???
21	GLI pathogenesis-related 1 (glioma)	Glipr1	1996-03-01	0.000194	10
22	Star-related lipid transfer (START) domain containing 4	Stard4	1994-03-01	0.000158	18
23	Methyltransferase like 7A1	Mettl7a1	1984-03-01	0.000114	15
24	Rho gtpase activating protein 18	Arhgap18	1967-03-01	0.000021	10
25	Cytochrome b-561	Cyb561	1965-03-01	0.000071	11
26	Protein kinase C, delta binding protein	Prkcdbp	1963-03-01	0.000122	7
27	Ras homolog gene family, member J	Rhoj	1952-03-01	0.000136	12
28	Reproductive homeobox 5	Rhox5	1950-03-01	0.000006	X
29	Chromodomain helicase DNA binding protein 3, opposite strand	Chd3os	1947-03-01	0.000138	11
30	WW, C2 and coiled-coil domain containing 1	Wwc1	1943-03-01	0.000248	11
31	MACRO domain containing 2	Macrod2	1942-03-01	0.000161	2
32	Dynamin 3, opposite strand /// microrna 214	Dnm3os /// Mir214	1938-03-01	0.000215	1///1
33	CD109 antigen	Cd109	1934-03-01	0.000071	9
34	Family with sequence similarity 13, member C	Fam13c	1933-03-01	0.000572	10
35	PDZ and LIM domain 2	Pdlim2	2025-03-01	0.000043	14
36	Dynamin 1	Dnm1	2022-03-01	0.000216	2
37	Testis derived transcript	Tes	2022-03-01	0.000015	6
38	Progressive ankylosis	Ank	2018-03-01	0.000006	15
39	Vanin 1	Vnn1	2018-03-01	0.000882	10
40	Fyn-related kinase	Frk	2013-03-01	0.000470	10
41	Fibrinogen-like protein 2	Fgl2	2021-07-03	0.000249	5
42	Death-associated protein	Dap	1996-02-01	0.000171	15
43	Phosphatase and actin regulator 1	Phactr1	1996-02-01	0.000340	13
44	Kinesin family member 20A	Kif20a	1992-02-01	0.000132	18
45	RAB32, member RAS oncogene family	Rab32	1992-02-01	0.000061	10
46	Doublecortin-like kinase 1	Dclk1	1991-02-01	0.000860	3
47	Angiopoietin 2	Angpt2	1989-02-01	0.000005	8
48	KH domain containing, RNA binding, signal transduction associated 3	Khdrbs3	1988-02-01	0.000484	15
49	Phosphofructokinase, platelet	Pfkp	1986-02-01	0.000003	13
50	Methyltransferase like 7A2	Mettl7a2	1976-02-01	0.000235	15
51	Leucine-rich repeat kinase 2	Lrrk2	1976-02-01	0.000123	15
52	CD80 antigen	Cd80	1976-02-01	0.000152	16
53	Aldehyde dehydrogenase 1 family, member L1	Aldh1l1	1973-02-01	0.000014	6
54	Cyclin-dependent kinase inhibitor 1A (P21)	Cdkn1a	1967-02-01	0.000296	17
55	DNA replication helicase 2 homolog (yeast)	Dna2	1961-02-01	0.000772	10
56	Ectopic ossification 1	Etos1	1959-02-01	0.000174	7
57	Ring finger protein 130	Rnf130	1958-02-01	0.000084	11
58	Dual specificity phosphatase 6	Dusp6	1955-02-01	0.000129	10
59	Sulfatase 2	Sulf2	1955-02-01	0.000782	2
60	NAD(P) dependent steroid dehydrogenase-like	Nsdhl	1953-02-01	0.000015	X
61	Hexokinase 1	Hk1	1952-02-01	0.000330	10
62	Complement component 3a receptor 1	C3ar1	1939-02-01	0.000782	6
63	Tripartite motif-containing 24	Trim24	1938-02-01	0.000111	6
64	Integrin beta 2	Itgb2	1931-02-01	0.000378	10
65	Thrombospondin 2	Thbs2	2029-02-01	0.000168	17
66	Family with sequence similarity 19, member A5	Fam19a5	2028-02-01	0.000252	15
67	Pleckstrin homology-like domain, family A, member 1	Phlda1	2027-02-01	0.000824	10
68	Ral guanine nucleotide dissociation stimulator,-like 1	Rgl1	2027-02-01	0.000867	1
69	Camp responsive element binding protein 3-like 2	Creb3l2	2026-02-01	0.000304	6
70	Hematological and neurological expressed sequence 1	Hn1	2025-02-01	0.000229	11
71	Epithelial membrane protein 3	Emp3	2025-02-01	0.000269	7
72	Non-SMC condensin II complex, subunit H2	Ncaph2	2024-02-01	0.000657	15
73	Sorcin	Sri	2023-02-01	0.000118	5
74	Baculoviral IAP repeat-containing 5	Birc5	2023-02-01	0.000929	11
75	Inositol (myo)-1(or 4)-monophosphatase 2	Impa2	2019-02-01	0.000702	18
76	Zinc finger homeodomain 4	Zfhx4	2018-02-01	0.000936	3
77	Apoptotic peptidase activating factor 1	Apaf1	2018-02-01	0.000968	10
78	Vps20-associated 1 homolog (S. Cerevisiae)	Vta1	2018-02-01	0.000151	10
79	Sulfiredoxin 1 homolog (S. Cerevisiae)	Srxn1	2018-02-01	0.000253	2
80	Lamin B1	Lmnb1	2016-02-01	0.000229	18
81	Potassium channel tetramerisation domain containing 10	Kctd10	2016-02-01	0.000320	5
82	FERM domain containing 6	Frmd6	2015-02-01	0.000689	12
83	Dnaj (Hsp40) homolog, subfamily C, member 9	Dnajc9	2015-02-01	0.000659	14
84	Biogenesis of lysosomal organelles complex-1, subunit 1 /// retinol dehydrogenase 5	Bloc1s1 /// Rdh5	2014-02-01	0.000284	10///10
85	Brain-specific angiogenesis inhibitor 1-associated protein 2	Baiap2	2014-02-01	0.000169	11
86	Cyclin D1	Ccnd1	2014-02-01	0.000898	7
87	Intraflagellar transport 27	Ift27	2014-02-01	0.000913	15
88	IQ motif containing gtpase activating protein 3	Iqgap3	2013-02-01	0.000203	3
89	Potassium channel, subfamily K, member 2	Kcnk2	2021-12-02	0.000265	1
90	DNA primase, p49 subunit	Prim1	2021-11-02	0.000955	10
91	Ubiquitin-conjugating enzyme E2G 2	Ube2g2	2021-04-02	0.000248	10
92	DNA segment, Chr 10, Wayne State University 102, expressed	D10Wsu102e	2021-03-02	0.000248	10
93	Transcription factor 4	Tcf4	2021-03-02	0.000533	18
94	G two S phase expressed protein 1	Gtse1	2021-02-02	0.000440	15
95	Single-pass membrane protein with aspartate rich tail 1	Smdt1	2.00	0.000124	15
96	Histone deacetylase 5	Hdac5	1999-01-01	0.000382	11
97	Solute carrier family 25 (mitochondrial carrier, dicarboxylate transporter), member 10	Slc25a10	1999-01-01	0.000292	11
98	Jerky	Jrk	1998-01-01	0.000980	15
99	Choline kinase beta	Chkb	1996-01-01	0.000867	15
100	RIKEN cdna 1110007C09 gene	1110007C09Rik	1995-01-01	0.000419	13
101	Trafficking protein particle complex 1	Trappc1	1993-01-01	0.000389	17
102	Dedicator of cytokinesis 9	Dock9	1991-01-01	0.000640	14
103	Casein kinase 1, gamma 2	Csnk1g2	1991-01-01	0.000480	10
104	Protein inhibitor of activated STAT 3	Pias3	1989-01-01	0.000540	3
105	Solute carrier family 48 (heme transporter), member 1	Slc48a1	1989-01-01	0.000150	15
106	Centrin 3	Cetn3	1988-01-01	0.000109	13
107	PQ loop repeat containing	Pqlc3	1988-01-01	0.000818	12
108	Myosin, heavy polypeptide 9, non-muscle	Myh9	1986-01-01	0.000686	15
109	Budding uninhibited by benzimidazoles 1 homolog, beta (S. Cerevisiae)	Bub1b	1985-01-01	0.000901	2
110	Coatomer protein complex, subunit zeta 1	Copz1	1983-01-01	0.000284	15
111	WD repeat domain 1	Wdr1	1981-01-01	0.000688	5
112	Mediator complex subunit 30	Med30	1981-01-01	0.000463	15
113	Tubulin, alpha 4A	Tuba4a	1978-01-01	0.000671	1
114	Hyaluronan mediated motility receptor (RHAMM)	Hmmr	1977-01-01	0.000570	11
115	Katanin p60 (atpase-containing) subunit A1	Katna1	1977-01-01	0.000892	10
116	Pituitary tumor-transforming gene 1	Pttg1	1977-01-01	0.000393	11
117	SEC63-like (S. Cerevisiae)	Sec63	1974-01-01	0.000617	10
118	Nuclear factor of activated T cells, cytoplasmic, calcineurin dependent 1	Nfatc1	1970-01-01	0.000980	18
119	RIKEN cdna 2700094K13 gene	2700094K13Rik	1970-01-01	0.000931	2
120	Proteasome (prosome, macropain) activator subunit 4	Psme4	1969-01-01	0.000688	11
121	Mckusick-Kaufman syndrome	Mkks	1969-01-01	0.000980	2
122	Family with sequence similarity 114, member A1	Fam114a1	1964-01-01	0.000819	5
123	Ankyrin repeat domain 13a	Ankrd13a	1964-01-01	0.000737	5
124	SAR1 gene homolog A (S. Cerevisiae)	Sar1a	1961-01-01	0.000572	10
125	Tubulin, beta 4B class IVB	Tubb4b	1960-01-01	0.000704	2
126	N-deacetylase/N-sulfotransferase (heparan glucosaminyl) 1	Ndst1	1958-01-01	0.000877	18
1	Matrix metallopeptidase 13	Mmp13	-223.43	0.000000	9
2	Inactive X specific transcripts	Xist	-99.33	0.000000	X
3	Serum amyloid A 3	Saa3	-59.95	0.000265	7
4	Trypsin 4 /// trypsin 5	Try4 /// Try5	-43.01	0.000000	6///6
5	SRY (sex determining region Y)-box 11	Sox11	-36.01	0.000000	12
6	Insulin-like growth factor binding protein 5	Igfbp5	-35.54	0.000867	1
7	Acyl-coa thioesterase 1	Acot1	-32.16	0.000000	12
8	Ceruloplasmin	Cp	-29.55	0.000168	3
9	Interleukin 13 receptor, alpha 2	Il13ra2	-24.74	0.000000	X
10	Cholinergic receptor, nicotinic, beta polypeptide 1 (muscle)	Chrnb1	-22.38	0.000001	11
11	Transmembrane protein 176B	Tmem176b	-22.31	0.000000	6
12	Regulator of calcineurin 2	Rcan2	-22.14	0.000002	17
13	Fibroblast growth factor 7	Fgf7	-22.02	0.000000	2
14	ATP-binding cassette, sub-family G (WHITE), member 2	Abcg2	-21.13	0.000000	6
15	Solute carrier family 24 (sodium/potassium/calcium exchanger), member 3	Slc24a3	-21.00	0.000001	2
16	Guanine deaminase	Gda	-20.04	0.000000	19
17	Lysophosphatidic acid receptor 4	Lpar4	-19.84	0.000008	X
18	Epidermal growth factor-containing fibulin-like extracellular matrix protein 1	Efemp1	-19.12	0.000000	11
19	Leucine rich repeat protein 1, neuronal	Lrrn1	-18.34	0.000002	6
20	Transmembrane protein 176A	Tmem176a	-17.55	0.000003	6
21	Aldo-keto reductase family 1, member C18	Akr1c18	-16.91	0.000005	13
22	Cadherin 15	Cdh15	-16.72	0.000000	8
23	Clusterin	Clu	-15.86	0.000002	14
24	Immunoglobulin superfamily, DCC subclass, member 4	Igdcc4	-15.85	0.000002	9
25	Collagen, type IV, alpha 2	Col4a2	-15.39	0.000000	8
26	Haptoglobin	Hp	-15.18	0.000000	8
27	Bradykinin receptor, beta 1	Bdkrb1	-15.08	0.000003	12
28	Heparan sulfate 6-O-sulfotransferase 2	Hs6st2	-14.08	0.000001	X
29	Sphingomyelin phosphodiesterase, acid-like 3B	Smpdl3b	-13.69	0.000163	4
30	S100 calcium binding protein A8 (calgranulin A)	S100a8	-13.53	0.000001	3
31	A disintegrin-like and metallopeptidase (reprolysin type) with thrombospondin type 1 motif, 5 (aggrecanase-2)	Adamts5	-12.70	0.000168	16
32	Protein kinase D1	Prkd1	-12.46	0.000082	12
33	PDZ and LIM domain 3	Pdlim3	-12.12	0.000000	8
34	Lipocalin 2	Lcn2	-12.07	0.000001	2
35	Acyl-coa thioesterase 1 /// acyl-coa thioesterase 2	Acot1 /// Acot2	-11.51	0.000000	12///12
36	Ankyrin repeat domain 1 (cardiac muscle)	Ankrd1	-10.93	0.000522	19
37	Collagen, type IV, alpha 1	Col4a1	-10.79	0.000424	8
38	Desmocollin 2	Dsc2	-10.37	0.000000	18
39	Chemokine (C-X-C motif) ligand 5	Cxcl5	-10.16	0.000069	5
40	Connective tissue growth factor	Ctgf	-9.85	0.000001	10
41	Starch binding domain 1	Stbd1	-9.31	0.000007	5
42	Nuclear paraspeckle assembly transcript 1 (non-protein coding)	Neat1	-8.87	0.000347	19
43	Titin	Ttn	-8.76	0.000145	2
44	Ectonucleotide pyrophosphatase/phosphodiesterase 5	Enpp5	-8.71	0.000106	17
45	Nephronectin	Npnt	-8.34	0.000242	3
46	Signal-regulatory protein alpha	Sirpa	-8.32	0.000472	2
47	RIKEN cdna D430019H16 gene	D430019H16Rik	-8.27	0.000001	12
48	Matrix metallopeptidase 3	Mmp3	-8.26	0.000529	9
49	Scavenger receptor class A, member 3	Scara3	-8.21	0.000000	14
50	CDC42 effector protein (Rho gtpase binding) 3	Cdc42ep3	-7.96	0.000250	17
51	CCAAT/enhancer binding protein (C/EBP), delta	Cebpd	-7.94	0.000009	16
52	Serum deprivation response	Sdpr	-7.90	0.000504	1
53	Armadillo repeat containing, X-linked 4	Armcx4	-7.83	0.000001	9
54	Iroquois related homeobox 3	Irx3	-7.48	0.000000	8
55	Protocadherin 18	Pcdh18	-7.47	0.000011	3
56	Thrombospondin 3	Thbs3	-7.44	0.000003	3
57	SH3 domain binding glutamic acid-rich protein like 2	Sh3bgrl2	-6.99	0.000092	9
58	Atpase, Na+/K+ transporting, alpha 3 polypeptide	Atp1a3	-6.69	0.000997	7
59	Interleukin 1 receptor antagonist	Il1rn	-6.67	0.000027	2
60	Very low density lipoprotein receptor	Vldlr	-6.54	0.000097	19
61	Solute carrier family 44, member 2	Slc44a2	-6.46	0.000275	9
62	Adenosine A2b receptor	Adora2b	-6.43	0.000005	11
63	Paired box 7	Pax7	-6.37	0.000338	4
64	Solute carrier family 16 (monocarboxylic acid transporters), member 1	Slc16a1	-6.21	0.000473	3
65	Oligodendrocyte transcription factor 1	Olig1	-6.19	0.000001	16
66	Collagen, type V, alpha 2	Col5a2	-6.15	0.000015	1
67	Frizzled homolog 4 (Drosophila)	Fzd4	-5.96	0.000006	7
68	Family with sequence similarity 132, member A	Fam132a	-5.95	0.000175	1
69	Abhydrolase domain containing 6	Abhd6	-5.89	0.000007	14
70	Zinc finger protein, multitype 2	Zfpm2	-5.86	0.000064	15
71	CDC42 effector protein (Rho gtpase binding) 5	Cdc42ep5	-5.78	0.000011	7
72	Glycoprotein 49 A /// leukocyte immunoglobulin-like receptor, subfamily B, member 4	Gp49a /// Lilrb4	-5.71	0.000027	10
73	Family with sequence similarity 213, member A	Fam213a	-5.71	0.000236	10
74	WAP four-disulfide core domain 2	Wfdc2	-5.65	0.000008	2
75	Membrane bound O-acyltransferase domain containing 2	Mboat2	-5.63	0.000021	12
76	Histocompatibility 2, D region locus 1	H2-D1	-5.59	0.000870	17
77	Cdna sequence BC002189	BC002189	-5.46	0.000480	3
78	Leptin receptor	Lepr	-5.38	0.000704	4
79	Junction adhesion molecule 3	Jam3	-5.32	0.000014	9
80	Protein tyrosine phosphatase, receptor type, D	Ptprd	-5.26	0.000048	4
81	Nucleolar protein 3 (apoptosis repressor with CARD domain)	Nol3	-5.19	0.000311	8
82	Secretory leukocyte peptidase inhibitor	Slpi	-5.13	0.000009	2
83	Cathepsin F	Ctsf	-5.04	0.000530	19
84	Kruppel-like factor 2 (lung)	Klf2	-4.96	0.000008	8
85	Nidogen 2	Nid2	-4.81	0.000002	14
86	Transmembrane protein 38B	Tmem38b	-4.75	0.000435	4
87	Histocompatibility 2, K1, K region	H2-K1	-4.72	0.000254	17
88	Ankyrin repeat domain 10	Ankrd10	-4.67	0.000110	8
89	Integrin alpha 6	Itga6	-4.67	0.000012	2
90	Solute carrier family 40 (iron-regulated transporter), member 1	Slc40a1	-4.54	0.000621	1
91	Transforming growth factor, beta 2	Tgfb2	-4.48	0.000045	1
92	Scavenger receptor class A, member 5 (putative)	Scara5	-4.41	0.000010	14
93	Distal-less homeobox 4	Dlx4	-4.26	0.000037	11
94	Histocompatibility 13	H13	-4.06	0.000275	2
95	S100 calcium binding protein A16	S100a16	-3.98	0.000004	3
96	MACRO domain containing 1	Macrod1	-3.98	0.000403	19
97	Oncostatin M receptor	Osmr	-3.96	0.000104	15
98	Zinc finger protein of the cerebellum 2	Zic2	-3.95	0.000016	14
99	Coxsackie virus and adenovirus receptor	Cxadr	-3.94	0.000034	16
100	3-hydroxybutyrate dehydrogenase, type 1	Bdh1	-3.91	0.000042	16
101	Plasminogen activator, tissue	Plat	-3.90	0.000621	8
102	Estrogen related receptor, beta	Esrrb	-3.90	0.000162	12
103	Myomesin 2	Myom2	-3.89	0.000091	8
104	Arrestin domain containing 4	Arrdc4	-3.88	0.000980	7
105	Acyl-coa thioesterase 4	Acot4	-3.87	0.000114	12
106	Basonuclin 1	Bnc1	-3.86	0.000014	7
107	RAR-related orphan receptor gamma	Rorc	-3.82	0.000083	3
108	CD59a antigen	Cd59a	-3.79	0.000621	2
109	Ferredoxin 1-like /// Raver1-Fdx1l readthrough	Fdx1l /// Raver1-fdx1l	-3.75	0.000005	9
110	Schlafen 2	Slfn2	-3.69	0.000248	11
111	Serglycin	Srgn	-3.68	0.000113	10
112	Junction adhesion molecule 2	Jam2	-3.68	0.000213	16
113	Brain expressed myelocytomatosis oncogene	Bmyc	-3.51	0.000229	2
114	Protocadherin 1	Pcdh1	-3.50	0.000931	18
115	Interferon gamma inducible protein 30	Ifi30	-3.49	0.000049	8
116	Acyl-coa thioesterase 2	Acot2	-3.47	0.000080	12
117	Zinc finger protein of the cerebellum 5	Zic5	-3.46	0.000044	14
118	Complement component 3	C3	-3.45	0.000097	17
119	Solute carrier family 6 (neurotransmitter transporter, glycine), member 9	Slc6a9	-3.44	0.000011	4
120	Dnaj (Hsp40) homolog, subfamily B, member 9	Dnajb9	-3.41	0.000158	12
121	F-box protein 32	Fbxo32	-3.41	0.000558	15
122	Spla/ryanodine receptor domain and SOCS box containing 1	Spsb1	-3.39	0.000588	4
123	Tripartite motif-containing 30A	Trim30a	-3.37	0.000463	7
124	Muscle, skeletal, receptor tyrosine kinase	Musk	-3.37	0.000010	4
125	Selenium binding protein 1	Selenbp1	-3.35	0.000303	3
126	Ectonucleotide pyrophosphatase/phosphodiesterase 2	Enpp2	-3.35	0.000572	15
127	Presenilin 2	Psen2	-3.33	0.000913	1
128	Sulfide quinone reductase-like (yeast)	Sqrdl	-3.31	0.000478	2
129	Sialic acid acetylesterase	Siae	-3.30	0.000336	9
130	RIKEN cdna 1190002N15 gene	1190002N15Rik	-3.29	0.000473	9
131	B cell leukemia/lymphoma 3	Bcl3	-3.29	0.000248	7
132	Deiodinase, iodothyronine, type II	Dio2	-3.26	0.000042	12
133	Zinc finger and BTB domain containing 46	Zbtb46	-3.22	0.000047	2
134	Ring finger protein 149	Rnf149	-3.21	0.000065	1
135	Frizzled homolog 6 (Drosophila)	Fzd6	-3.20	0.000570	15
136	Nuclear factor of kappa light polypeptide gene enhancer in B cells inhibitor, zeta	Nfkbiz	-3.17	0.000008	16
137	Prolactin family 7, subfamily c, member 1	Prl7c1	-3.14	0.000027	13
138	Family with sequence similarity 195, member A	Fam195a	-3.12	0.000027	17
139	Ribosomal protein L22	Rpl22	-3.11	0.000023	4
140	Prostaglandin reductase 1	Ptgr1	-3.09	0.000090	4
141	Phosphoenolpyruvate carboxykinase 2 (mitochondrial)	Pck2	-3.05	0.000354	14
142	Phosphoribosyl pyrophosphate synthetase 1-like 3	Prps1l3	-3.05	0.000354	12
143	Paired box 8	Pax8	-3.04	0.000123	2
144	Aldehyde dehydrogenase 18 family, member A1	Aldh18a1	-2.99	0.000080	19
145	Transmembrane protein 132A	Tmem132a	-2.98	0.000104	19
146	Activating transcription factor 3	Atf3	-2.98	0.000129	1
147	Follistatin	Fst	-2.91	0.000063	13
148	Gap junction protein, beta 3	Gjb3	-2.87	0.000801	4
149	Ribosomal protein S6	Rps6	-2.86	0.000015	4
150	Sortilin 1	Sort1	-2.84	0.000229	3
151	Rho guanine nucleotide exchange factor (GEF) 5	Arhgef5	-2.84	0.000229	6
152	Quaking	Qk	-2.83	0.000275	17
153	Pseudouridine synthase 3	Pus3	-2.82	0.000615	9
154	Glucuronyl C5-epimerase	Glce	-2.82	0.000128	9
155	Coiled-coil domain containing 80	Ccdc80	-2.79	0.000439	16
156	NADH dehydrogenase (ubiquinone) 1 alpha subcomplex, assembly factor 4	Ndufaf4	-2.79	0.000078	4
157	Oxidative stress induced growth inhibitor family member 2	Osgin2	-2.77	0.000194	4
158	Glutamic pyruvate transaminase (alanine aminotransferase) 2	Gpt2	-2.73	0.000446	8
159	Predicted gene 13139	Gm13139	-2.71	0.000056	4
160	Phosphoserine phosphatase	Psph	-2.71	0.000042	5
161	Zinc finger protein 703	Zfp703	-2.67	0.000584	8
162	4-aminobutyrate aminotransferase	Abat	-2.66	0.000598	16
163	Insulin-like growth factor binding protein 3	Igfbp3	-2.64	0.000186	11
164	Zinc and ring finger 1	Znrf1	-2.61	0.000407	8
165	Cathepsin Z	Ctsz	-2.58	0.000019	2
166	RAB20, member RAS oncogene family	Rab20	-2.57	0.000353	8
167	STEAP family member 4	Steap4	-2.56	0.000055	5
168	Kruppel-like factor 9	Klf9	-2.56	0.000110	19
169	Procollagen lysine, 2-oxoglutarate 5-dioxygenase 2	Plod2	-2.56	0.000621	9
170	Ribosomal protein L5 /// ribisomal protein L5, pseudogene 2	Rpl5 /// Rpl5-ps2	-2.51	0.000044	5///2
171	Spla/ryanodine receptor domain and SOCS box containing 4	Spsb4	-2.51	0.000638	9
172	H19, imprinted maternally expressed transcript /// microrna 675	H19 /// Mir675	-2.51	0.000265	7///7
173	TGFB-induced factor homeobox 1	Tgif1	-2.48	0.000064	17
174	YTH domain family 2	Ythdf2	-2.47	0.000653	4
175	Ring finger protein 11	Rnf11	-2.45	0.000859	4
176	Influenza virus NS1A binding protein	Ivns1abp	-2.43	0.000653	1
177	DNA segment, Chr 16, ERATO Doi 472, expressed	D16Ertd472e	-2.42	0.000368	16
178	Fin bud initiation factor homolog (zebrafish)	Fibin	-2.42	0.000812	2
179	Zinc finger protein 566	Zfp566	-2.41	0.000859	7
180	Nuclear protein transcription regulator 1	Nupr1	-2.38	0.000325	7
181	Nicotinamide N-methyltransferase	Nnmt	-2.36	0.000677	9
182	TEA domain family member 2	Tead2	-2.35	0.000325	7
183	Pecanex-like 4 (Drosophila)	Pcnxl4	-2.32	0.000514	12
184	CCAAT/enhancer binding protein (C/EBP), beta	Cebpb	-2.32	0.000534	2
185	Cytochrome c oxidase assembly factor 7	Coa7	-2.32	0.000148	4
186	Caspase 7	Casp7	-2.31	0.000407	19
187	SR-related CTD-associated factor 8	Scaf8	-2.31	0.000786	17
188	Latent transforming growth factor beta binding protein 3	Ltbp3	-2.30	0.000517	19
189	C-type lectin domain family 4, member e	Clec4e	-2.29	0.000454	6
190	Isovaleryl coenzyme A dehydrogenase	Ivd	-2.29	0.000360	2
191	Palladin, cytoskeletal associated protein	Palld	-2.29	0.000066	8
192	Disabled 2 interacting protein	Dab2ip	-2.28	0.000136	2
193	Sorting nexin 18	Snx18	-2.28	0.000435	13
194	Zinc finger protein 639	Zfp639	-2.28	0.000083	3
195	Camello-like 1	Cml1	-2.28	0.000714	6
196	Mitogen-activated protein kinase 12	Mapk12	-2.27	0.000285	15
197	Fibrillin 1	Fbn1	-2.26	0.000126	2
198	Complement component 2 (within H-2S)	C2	-2.26	0.000229	17
199	Rho GDP dissociation inhibitor (GDI) gamma	Arhgdig	-2.26	0.000311	17
200	Phospholipase A2, group XV	Pla2g15	-2.25	0.000248	8
201	Solute carrier family 3 (activators of dibasic and neutral amino acid transport), member 2	Slc3a2	-2.25	0.000027	19
202	Post-GPI attachment to proteins 2	Pgap2	-2.24	0.000125	7
203	ATP5S-like	Atp5sl	-2.23	0.000378	7
204	Apurinic/apyrimidinic endonuclease 1	Apex1	-2.23	0.000505	14
205	General transcription factor IIA, 1-like	Gtf2a1l	-2.23	0.000826	17
206	Collagen, type V, alpha 1	Col5a1	-2.22	0.000316	2
207	FK506 binding protein-like	Fkbpl	-2.21	0.000901	17
208	Myelocytomatosis oncogene	Myc	-2.21	0.000310	15
209	Golgi associated, gamma adaptin ear containing, ARF binding protein 2	Gga2	-2.21	0.000107	7
210	Phosphatidylinositol glycan anchor biosynthesis, class K	Pigk	-2.20	0.000355	3
211	Histocompatibility 2, Q region locus 4 /// histocompatibility 2, Q region locus 6 /// histocompatibility 2, Q region locus 8 /// histocompatibility 2, Q region locus 6-like	H2-Q4 /// H2-Q6 /// H2-Q8 /// LOC68395	-2.20	0.000538	17
212	Interferon (alpha and beta) receptor 2	Ifnar2	-2.19	0.000060	16
213	Chemokine (C-C motif) ligand 25	Ccl25	-2.18	0.000288	8
214	SET domain, bifurcated 1	Setdb1	-2.18	0.000709	3
215	Expressed sequence AI837181	AI837181	-2.18	0.000287	19
216	Protein phosphatase 1, regulatory (inhibitor) subunit 14c	Ppp1r14c	-2.18	0.000539	10
217	SKI-like	Skil	-2.17	0.000548	3
218	WD repeat domain 20	Wdr20	-2.13	0.000463	12
219	3-phosphoglycerate dehydrogenase	Phgdh	-2.12	0.000597	3
220	Diacylglycerol O-acyltransferase 2	Dgat2	-2.11	0.000812	7
221	Cleavage stimulation factor, 3' pre-RNA subunit 2, tau	Cstf2t	-2.10	0.000186	19
222	Transmembrane protein 11	Tmem11	-2.09	0.000470	11
223	RAS p21 protein activator 3	Rasa3	-2.03	0.000202	8
224	Mannan-binding lectin serine peptidase 1	Masp1	-2.00	0.000460	16
225	Leptin receptor overlapping transcript-like 1	Leprotl1	-2.00	0.000913	8
226	Solute carrier family 39 (zinc transporter), member 14	Slc39a14	-1.99	0.000730	14
227	Heat shock protein 5	Hspa5	-1.99	0.000616	2
228	Bicaudal D homolog 1 (Drosophila)	Bicd1	-1.98	0.000837	6
229	Iroquois related homeobox 1 (Drosophila)	Irx1	-1.97	0.000208	13
230	Dual specificity phosphatase 16	Dusp16	-1.95	0.000210	6
231	Interleukin 4 receptor, alpha	Il4ra	-1.95	0.000329	7
232	Queuine trna-ribosyltransferase 1	Qtrt1	-1.95	0.000341	9
233	Rosbin, round spermatid basic protein 1	Rsbn1	-1.92	0.000737	3
234	Chloride channel 5	Clcn5	-1.88	0.000326	X
235	Cytotoxic T lymphocyte-associated protein 2 beta	Ctla2b	-1.86	0.000702	13
236	Methylenetetrahydrofolate dehydrogenase (NAD+ dependent), methenyltetrahydrofolate cyclohydrolase	Mthfd2	-1.86	0.000980	6
237	Complement component 1, q subcomponent binding protein	C1qbp	-1.83	0.000287	11
238	Carbohydrate (N-acetylgalactosamine 4-0) sulfotransferase 14	Chst14	-1.82	0.000228	2
239	Peroxiredoxin 5	Prdx5	-1.78	0.000389	19
240	Zinc finger protein 777	Zfp777	-1.77	0.000660	6
241	Feminization 1 homolog b (C. Elegans)	Fem1b	-1.76	0.000799	9
242	Carnitine palmitoyltransferase 2	Cpt2	-1.76	0.000686	4
243	Seven in absentia 2	Siah2	-1.76	0.000702	3
244	RB1-inducible coiled-coil 1	Rb1cc1	-1.74	0.000311	1
245	Centrosomal protein 68	Cep68	-1.71	0.000653	11
246	Ariadne homolog 2 (Drosophila)	Arih2	-1.71	0.000540	9
247	Ring finger protein 113A1	Rnf113a1	-1.67	0.000968	X
248	Lysosomal-associated membrane protein 2	Lamp2	-1.66	0.000473	X
249	60S ribosomal protein L23-like /// 60S ribosomal protein L23-like /// ribosomal protein L23	LOC100044627 /// LOC100862455 /// Rpl23	-1.57	0.000980	17

## Sheet: Table S7
Table S7. The Gene Set Enrichment analysis
Pathway	Source of data	Down-regulated genes
		P. val	Q.val	Genes involved
Extracellular matrix organization	Reactome	3.02E-07	9.42E-05	Adamts5; Try5; Ltbp3; Jam2; Jam3; Efemp1; Try4; Mmp13; Plod2; Tgfb2; Itga6; Fbn1; Col5a2; Nid2; Col5a1; Col4a2; Col4a1; Mmp3
Protein digestion and absorption - Mus musculus (mouse)	KEGG	4.25E-05	6.63E-03	Try5; Try4; Col5a2; Slc3a2; Col5a1; Atp1a3; Col4a2; Col4a1
Activation of C3 and C5	Reactome	1.97E-03	3.08E-02	C3; C2
Activation of Matrix Metalloproteinases	Reactome	2.04E-03	3.08E-02	Try5; Try4; Mmp3; Mmp13
Acyl-coa hydrolysis	Mousecyc	4.35E-04	1.36E-02	Acot4; Acot2; Acot1
Allograft rejection - Mus musculus (mouse)	KEGG	8.83E-03	5.74E-02	H2-Q4; H2-K1; H2-D1; H2-Q6
Amino acid synthesis and interconversion (transamination)	Reactome	9.38E-04	2.66E-02	Aldh18a1; Gpt2; Phgdh; Psph
Antigen Presentation: Folding, assembly and peptide loading of class I MHC	Reactome	1.29E-04	1.01E-02	H2-Q4; H2-K1; H2-D1; H2-Q6; Hspa5
Antigen processing and presentation - Mus musculus (mouse)	KEGG	1.35E-03	2.73E-02	H2-K1; H2-D1; Hspa5; H2-Q4; H2-Q6; Ifi30
Antigen processing-Cross presentation	Reactome	2.24E-03	3.08E-02	H2-Q4; H2-K1; H2-D1; H2-Q6
Assembly of collagen fibrils and other multimeric structures	Reactome	1.40E-03	2.73E-02	Mmp3; Col4a2; Itga6; Col4a1; Mmp13
Basigin interactions	Reactome	5.23E-03	4.41E-02	Slc16a1; Slc3a2; Itga6
Cell adhesion molecules (cams) - Mus musculus (mouse)	KEGG	2.27E-03	3.08E-02	H2-K1; H2-D1; Cdh15; Jam2; Jam3; H2-Q4; H2-Q6; Itga6
Cell surface interactions at the vascular wall	Reactome	7.33E-03	5.08E-02	Cxadr; Jam2; Sirpa; Jam3; Slc3a2; Itga6; Slc16a1
Cellular senescence - Mus musculus (mouse)	KEGG	4.32E-03	4.22E-02	H2-K1; H2-D1; H2-Q4; H2-Q6; Tgfb2; Igfbp3; Mapk12; Myc
Class I MHC mediated antigen processing & presentation	Reactome	6.43E-03	4.78E-02	H2-K1; H2-D1; Znrf1; Hspa5; Siah2; H2-Q4; H2-Q6; Arih2; Fbxo32; Spsb1; Spsb4
Collagen biosynthesis and modifying enzymes	Reactome	2.49E-03	3.11E-02	Col5a2; Plod2; Col5a1; Col4a2; Col4a1
Collagen chain trimerization	Reactome	3.22E-03	3.35E-02	Col5a2; Col5a1; Col4a2; Col4a1
Collagen degradation	Reactome	3.22E-03	3.35E-02	Try5; Try4; Mmp3; Mmp13
Collagen formation	Reactome	9.03E-05	9.40E-03	Mmp13; Plod2; Itga6; Col5a2; Col5a1; Col4a2; Col4a1; Mmp3
Complement Activation, Classical Pathway	Wikipathways	1.68E-03	2.92E-02	C3; C2; Masp1
Complement and Coagulation Cascades	Wikipathways	2.27E-04	1.01E-02	Bdkrb1; Cd59a; Masp1; Plat; C3; C2
Complement and coagulation cascades - Mus musculus (mouse)	KEGG	2.59E-04	1.01E-02	Bdkrb1; Cd59a; Masp1; Plat; Clu; C3; C2
Complement cascade	Reactome	5.71E-03	4.69E-02	C3; Clu; Cd59a; Masp1; C2
ECM-receptor interaction - Mus musculus (mouse)	KEGG	6.66E-03	4.83E-02	Npnt; Itga6; Col4a2; Col4a1; Thbs3
Elastic fibre formation	Reactome	1.49E-03	2.74E-02	Efemp1; Tgfb2; Ltbp3; Fbn1
Endosomal/Vacuolar pathway	Reactome	1.99E-04	1.01E-02	H2-Q4; H2-K1; H2-D1; H2-Q6
Exercise-induced Circadian Regulation	Wikipathways	5.17E-03	4.41E-02	Cebpb; Qk; Stbd1; Klf9
Ferroptosis - Mus musculus (mouse)	KEGG	2.47E-03	3.11E-02	Slc3a2; Cp; Slc40a1; Slc39a14
Focal Adhesion-PI3K-Akt-mtor-signaling pathway	Wikipathways	2.22E-03	3.08E-02	Ifnar2; Osmr; Il4ra; Thbs3; Itga6; Col5a2; Rps6; Col5a1; Col4a2; Col4a1; Fgf7; Lpar4
Graft-versus-host disease - Mus musculus (mouse)	KEGG	9.96E-03	5.85E-02	H2-Q4; H2-K1; H2-D1; H2-Q6
Hemostasis	Reactome	9.67E-03	5.85E-02	Cxadr; Tgfb2; Sirpa; Jam2; Jam3; Zfpm2; Itga6; Plat; Slc3a2; Slc16a1; c1qbp; Lamp2; Srgn; Clu; Abhd6; Ttn
IL-17 signaling pathway - Mus musculus (mouse)	KEGG	3.19E-04	1.11E-02	Cebpb; Cxcl5; Mmp13; Lcn2; S100a8; Mapk12; Mmp3
Immune System	Reactome	9.72E-03	5.85E-02	Il1rn; Znrf1; Sirpa; Try5; Try4; Masp1; Ifnar2; Clu; Prl7c1; Slc44a2; Arih2; Hspa5; Il4ra; Cd59a; Hp; Ctsf; Ctsz; Stbd1; Mapk12; C3; C2; Spsb1; Spsb4; Slpi; Il13ra2; H2-D1; H2-Q4; H2-Q6; H2-K1; Osmr; S100a8; Fbxo32; Cxadr; Siah2; Lamp2
Immunoregulatory interactions between a Lymphoid and a non-Lymphoid cell	Reactome	3.08E-03	3.35E-02	Cxadr; H2-K1; H2-D1; H2-Q4; H2-Q6; C3
Innate Immune System	Reactome
Integrin cell surface interactions	Reactome	2.48E-04	1.01E-02	Jam2; Jam3; Itga6; Fbn1; Col4a2; Col4a1
Lysosome - Mus musculus (mouse)	KEGG	8.72E-03	5.74E-02	Pla2g15; Ctsf; Ctsz; Gga2; Lamp2; Sort1
Metal ion SLC transporters	Reactome	3.16E-03	3.35E-02	Cp; Slc40a1; Slc39a14
Molecules associated with elastic fibres	Reactome	9.61E-03	5.85E-02	Efemp1; Tgfb2; Ltbp3
Neutrophil degranulation	Reactome	5.97E-03	4.69E-02	Slpi; Slc44a2; H2-D1; Sirpa; Try5; H2-Q4; Hp; H2-Q6; Cd59a; H2-K1; Ctsz; Lamp2; Stbd1; Try4; C3; S100a8
Pertussis - Mus musculus (mouse)	KEGG	4.59E-03	4.34E-02	C3; Casp7; Cxcl5; Mapk12; C2
PI3K-Akt signaling pathway - Mus musculus (mouse)	KEGG	5.12E-03	4.41E-02	Pck2; Il4ra; Thbs3; Itga6; Ifnar2; Rps6; Osmr; Col4a2; Col4a1; Fgf7; Myc; Lpar4
Post-translational protein phosphorylation	Reactome	8.08E-03	5.48E-02	Fbn1; Igfbp3; Igfbp5; C3; Cp; Tmem132a
Serine biosynthesis	Mousecyc	1.20E-03	2.70E-02	Phgdh; Psph
Serine biosynthesis	Reactome	6.84E-03	4.85E-02	Phgdh; Psph
Signaling by PDGF	Reactome	6.40E-03	4.78E-02	Col4a2; Thbs3; Col4a1; Plat
Signaling pathways regulating pluripotency of stem cells - Mus musculus (mouse)	KEGG	3.50E-03	3.53E-02	Fzd4; Fzd6; Esrrb; Skil; Mapk12; Myc; Setdb1
Superpathway of serine and glycine biosynthesis I	Mousecyc	2.93E-03	3.35E-02	Phgdh; Psph
TNF signaling pathway - Mus musculus (mouse)	KEGG	4.92E-03	4.41E-02	Casp7; Cebpb; Dab2ip; Mapk12; Mmp3; Bcl3
Transcriptional misregulation in cancer - Mus musculus (mouse)	KEGG	1.21E-03	2.70E-02	Cebpb; Nupr1; Plat; Nfkbiz; Igfbp3; Pax7; Mmp3; Myc; Pax8
Transport of bile salts and organic acids, metal ions and amine compounds	Reactome	1.05E-03	2.70E-02	Slc44a2; Slc40a1; Slc39a14; Slc16a1; Slc6a9; Cp
Viral myocarditis - Mus musculus (mouse)	KEGG	6.01E-03	4.69E-02	H2-Q4; H2-K1; H2-D1; H2-Q6; Cxadr
Pathway	Source of data	Up-regulated genes
		P. val	Q.val	Genes involved
APC/C-mediated degradation of cell cycle proteins	Reactome	0.00306	0.036	Pttg1; Cdkn1a; Bub1b
Cell Cycle	Reactome	4.47e-07	5.17e-05	Hmmr; Ncaph2; Lmnb1; Bub1b; Ccnd1; Tubb4b; Cdkn1a; Gtse1; Ska1; Dna2; Prim1; Tuba4a; Pttg1; Phlda1; Birc5; Kif20a
Cell cycle	Wikipathways	0.00312	0.036	Pttg1; Cdkn1a; Hdac5; Bub1b
Cell Cycle Checkpoints	Reactome	0.00584	0.0519	Dna2; Bub1b; Birc5; Gtse1; Ska1; Cdkn1a
Cell Cycle, Mitotic	Reactome	7.89e-08	1.82e-05	Hmmr; Ncaph2; Lmnb1; Bub1b; Ccnd1; Tubb4b; Cdkn1a; Gtse1; Ska1; Dna2; Prim1; Tuba4a; Pttg1; Phlda1; Birc5; Kif20a
G1 to S cell cycle control	Wikipathways	0.00872	0.061	Ccnd1; Cdkn1a; Prim1
G1/S Transition	Reactome	0.00872	0.061	Ccnd1; Cdkn1a; Prim1
G2/M Transition	Reactome	0.00021	0.0132	Hmmr; Tubb4b; Cdkn1a; Gtse1; Tuba4a; Phlda1
Graft-versus-host disease - Mus musculus (mouse)	KEGG
Hemostasis	Reactome
Hepatitis B - Mus musculus (mouse)	KEGG	0.000472	0.0156	Nfatc1; Ccnd1; Birc5; Creb3l2; Cdkn1a; Apaf1
Hippo signaling pathway - Mus musculus (mouse)	KEGG	0.000698	0.0202	Itgb2; Ccnd1; Birc5; Sox2; Frmd6; Wwc1
Human T-cell leukemia virus 1 infection - Mus musculus (mouse)	KEGG	0.00138	0.0275	Nfatc1; Itgb2; Bub1b; Ccnd1; Cdkn1a; Creb3l2; Pttg1
Innate Immune System	Reactome	0.00297	0.036	Nfatc1; Itgb2; Glipr1; Trappc1; c3ar1; Vnn1; Fgl2; Frk; Mettl7a1; Dnm1; Tubb4b; Baiap2; Mettl7a2; Dusp6; Apaf1
Lagging Strand Synthesis	Reactome	0.00919	0.0625	Dna2; Prim1
Legionellosis - Mus musculus (mouse)	KEGG	0.00723	0.0597	Sar1a; Itgb2; Apaf1
M Phase	Reactome	0.000406	0.0156	Ncaph2; Lmnb1; Bub1b; Tubb4b; Birc5; Ska1; Pttg1; Tuba4a; Kif20a
Metabolism of carbohydrates	Reactome	0.00798	0.061	Hmmr; Chst11; Ndst1; Hk1; Pfkp; Slc25a10
Mitotic G2-G2/M phases	Reactome	0.000229	0.0132	Hmmr; Tubb4b; Cdkn1a; Gtse1; Tuba4a; Phlda1
Mitotic Prometaphase	Reactome	0.00869	0.061	Ska1; Tuba4a; Birc5; Tubb4b; Bub1b
Molecules associated with elastic fibres	Reactome
Neutrophil degranulation	Reactome	0.00155	0.0275	Itgb2; Glipr1; Trappc1; c3ar1; Vnn1; Fgl2; Frk; Mettl7a2; Tubb4b; Mettl7a1; Apaf1
Oxidative Damage	Wikipathways	0.00285	0.036	C3ar1; Cdkn1a; Apaf1
P53 signaling	Wikipathways	0.00126	0.0275	Ccnd1; Cdkn1a; Gtse1; Apaf1
P53 signaling pathway - Mus musculus (mouse)	KEGG	0.00148	0.0275	Ccnd1; Cdkn1a; Gtse1; Apaf1
Parkinsons Disease Pathway	Wikipathways	0.00229	0.036	Lrrk2; Apaf1; Ube2g2
Podnet- protein-protein interactions in the podocyte	Wikipathways	0.00033	0.0153	Sema3a; Birc5; Ccnd1; Wwc1; Myh9; Khdrbs3; Dnm1; Baiap2; Cdkn1a
Primary Focal Segmental Glomerulosclerosis FSGS	Wikipathways	0.00148	0.0275	Cd80; Cdkn1a; Myh9; Dnm1
Processive synthesis on the lagging strand	Reactome	0.00537	0.0509	Dna2; Prim1
Regulation of mitotic cell cycle	Reactome	0.00306	0.036	Pttg1; Cdkn1a; Bub1b
Removal of the Flap Intermediate	Reactome	0.00472	0.0504	Dna2; Prim1
S Phase	Reactome	0.00551	0.0509	Ccnd1; Cdkn1a; Dna2; Prim1
SCF(Skp2)-mediated degradation of p27/p21	Reactome	0.00606	0.0519	Ccnd1;
Signaling by Non-Receptor Tyrosine Kinases	Reactome	0.00502	0.0504	Ccnd1; Khdrbs3; Lrrk2
Signaling by PTK6	Reactome	0.00502	0.0504	Ccnd1; Khdrbs3; Lrrk2
Signaling by Rho gtpases	Reactome	0.00811	0.061	Bub1b; Birc5; Myh9; Ska1; Rhoj; Baiap2; Arhgap18; Iqgap3
The role of GTSE1 in G2/M progression after G2 checkpoint	Reactome	0.00252	0.036	Cdkn1a; Gtse1

## Sheet: Table S9
Table S9. Genes with significantly changed expression in JUN-2 compared to JUN-3
Gene.title	Gene.symbol	2^logFC	adj.p.val
Carbonic anhydrase 3	Car3	676.834	9.66e-13
Ankyrin repeat and socs box-containing 5	Asb5	337.554	9.47e-12
Protease, serine 23	Prss23	304.523	4.05e-11
Myogenic factor 5	Myf5	294.864	2.69e-12
Paternally expressed 3	Peg3	263.805	1.2e-12
Inactive x specific transcripts	Xist	239.132	5.47e-12
Matrix metallopeptidase 13	Mmp13	233.791	9.66e-13
Zinc finger protein of the cerebellum 1	Zic1	173.505	4.02e-12
Serine (or cysteine) peptidase inhibitor, clade b, member 9g	Serpinb9g	133.606	5.46e-11
Serum amyloid a 3	Saa3	121.599	1.63e-11
Predicted gene 11397 /// serine (or cysteine) peptidase inhibitor, clade b, member 9e /// serine (or cysteine) peptidase inhibitor, clade b, member 9f /// serine (or cysteine) peptidase inhibitor, clade b, member 9g	Gm11397 /// serpinb9e /// serpinb9f /// serpinb9g	106.202	1.65e-11
Histocompatibility 2, class ii antigen a, beta 1	H2-ab1	105.269	4.05e-11
Serine (or cysteine) peptidase inhibitor, clade b, member 2	Serpinb2	104.947	2.37e-10
Ceruloplasmin	Cp	104.151	5.46e-11
Armadillo repeat containing, x-linked 2	Armcx2	84.8546	3.34e-09
Insulin-like growth factor binding protein 5	Igfbp5	75.8921	1.62e-11
Coagulation factor xiii, a1 subunit	F13a1	73.0607	1.14e-09
Atpase, na+/k+ transporting, beta 1 polypeptide	Atp1b1	70.8491	3.44e-10
Paired-like homeodomain transcription factor 2	Pitx2	68.7413	6.17e-10
Angiopoietin 4	Angpt4	57.2838	5.01e-11
Four and a half lim domains 1	Fhl1	52.4799	9.24e-11
Cap, adenylate cyclase-associated protein, 2 (yeast)	Cap2	46.1768	2.06e-10
Cell adhesion molecule 1	Cadm1	45.0477	1.63e-11
Trypsin 4 /// trypsin 5	Try4 /// try5	41.3347	2.05e-10
Regulator of calcineurin 2	Rcan2	41.2553	4.46e-11
Cd28 antigen	Cd28	40.6469	4.03e-08
Very low density lipoprotein receptor	Vldlr	38.7069	9.73e-09
Cysteine-rich c-terminal 1	Crct1	37.4506	2.81e-11
Sry (sex determining region y)-box 11	Sox11	35.3979	5.67e-11
Cholinergic receptor, nicotinic, alpha polypeptide 1 (muscle)	Chrna1	35.2367	1.79e-11
Acyl-coa thioesterase 1	Acot1	34.8704	1.88e-10
Clusterin	Clu	34.515	1.63e-11
Reticulon 2 (z-band associated protein)	Rtn2	34.2196	1.67e-09
Chloride channel calcium activated 2	Clca2	30.8436	2.8e-10
Chloride channel calcium activated 1 /// chloride channel calcium activated 2	Clca1 /// clca2	30.4327	3.67e-09
Cyclin-dependent kinase inhibitor 2a	Cdkn2a	30.4274	1.23e-09
Tetraspanin 6	Tspan6	29.6281	4.77e-10
Annexin a8	Anxa8	29.2637	4.53e-11
Glutamine repeat protein 1	Glrp1	26.953	6.8e-11
Synaptotagmin-like 2	Sytl2	26.8614	2.71e-10
Thrombomodulin	Thbd	25.3993	4.83e-08
Cytidine monophospho-n-acetylneuraminic acid hydroxylase	Cmah	24.5808	2.9e-09
Cugbp, elav-like family member 4	Celf4	24.5515	1.88e-10
Cholinergic receptor, nicotinic, beta polypeptide 1 (muscle)	Chrnb1	24.5506	3.63e-10
Musculoskeletal, embryonic nuclear protein 1	Mustn1	24.2401	4.91e-10
Malignant t cell amplified sequence 2	Mcts2	23.1971	1.38e-09
Interleukin 13 receptor, alpha 2	Il13ra2	22.5996	4.71e-09
Transmembrane protein 176a	Tmem176a	22.1961	4e-09
Speg complex locus	Speg	21.7891	9.46e-09
Fibroblast growth factor 7	Fgf7	21.732	8.55e-10
Leucine rich repeat protein 1, neuronal	Lrrn1	21.1626	4.27e-09
Heparan sulfate 6-o-sulfotransferase 2	Hs6st2	21.056	5.76e-10
Nestin	Nes	21.029	2.06e-10
Transmembrane protein 176b	Tmem176b	20.7454	2.71e-10
Cystathionase (cystathionine gamma-lyase)	Cth	20.4368	5.01e-08
Insulin-like growth factor binding protein 2	Igfbp2	20.2421	3.07e-09
Atp-binding cassette, sub-family g (white), member 2	Abcg2	20.24	2.5e-09
Solute carrier family 24 (sodium/potassium/calcium exchanger), member 3	Slc24a3	20.1145	7.47e-09
Receptor-associated protein of the synapse	Rapsn	19.9791	9.24e-11
Kelch-like 13	Klhl13	19.8811	1.2e-09
Integral membrane protein 2a	Itm2a	19.4646	2.18e-07
Guanine deaminase	Gda	19.4574	1.66e-09
Dachshund 2 (drosophila)	Dach2	19.1746	2.32e-07
Epidermal growth factor-containing fibulin-like extracellular matrix protein 1	Efemp1	18.8297	1.06e-09
Trichohyalin	Tchh	18.6952	5.14e-10
Bradykinin receptor, beta 1	Bdkrb1	18.5137	5.01e-11
Ankyrin repeat domain 1 (cardiac muscle)	Ankrd1	17.8996	1.47e-10
Family with sequence similarity 46, member c	Fam46c	17.4505	2.83e-09
Lysophosphatidic acid receptor 4	Lpar4	17.2241	1.34e-07
Titin	Ttn	16.8926	1.88e-10
Chloride channel calcium activated 1	Clca1	16.6305	2.98e-09
Atpase, na+/k+ transporting, alpha 2 polypeptide	Atp1a2	16.4344	6.22e-08
Collagen, type iv, alpha 1	Col4a1	16.4126	1.09e-09
Collagen, type iv, alpha 2	Col4a2	16.1874	2.62e-09
Cadherin 15	Cdh15	15.6327	1.14e-09
Family with sequence similarity 129, member a	Fam129a	15.3003	1.19e-08
Selectin, platelet	Selp	15.0521	3.54e-08
Lactate dehydrogenase b	Ldhb	15.0094	1.34e-08
Beta-site app-cleaving enzyme 2	Bace2	14.973	3.14e-09
Serine (or cysteine) peptidase inhibitor, clade b, member 6b	Serpinb6b	14.8203	9.73e-09
Haptoglobin	Hp	14.8195	1.88e-10
Retinoic acid early transcript 1, alpha /// retinoic acid early transcript beta /// retinoic acid early transcript gamma /// retinoic acid early transcript delta /// retinoic acid early transcript 1e	Raet1a /// raet1b /// raet1c /// raet1d /// raet1e	14.4447	9.46e-09
Insulin-like growth factor 1	Igf1	13.9407	1.06e-08
Aldo-keto reductase family 1, member c18	Akr1c18	13.6755	1.54e-09
Immunoglobulin superfamily, dcc subclass, member 4	Igdcc4	13.6533	4.25e-10
Chemokine (c-x-c motif) ligand 5	Cxcl5	13.2838	2.85e-09
Death-associated protein kinase 2	Dapk2	13.2595	2.06e-10
Neural proliferation, differentiation and control 1	Npdc1	13.0636	5.14e-10
Thrombospondin 1	Thbs1	12.8465	1.48e-08
Interleukin 1 receptor antagonist	Il1rn	12.8067	1.08e-09
Nuclear factor, interleukin 3, regulated	Nfil3	12.6842	2.32e-10
Pdz and lim domain 3	Pdlim3	12.5886	1.28e-10
Myelin basic protein	Mbp	12.5475	1.91e-08
Nuclear paraspeckle assembly transcript 1 (non-protein coding)	Neat1	12.5352	5.28e-08
Cd302 antigen	Cd302	12.3971	4.98e-09
Autophagy related 9b	Atg9b	12.2738	1.92e-08
Cdc42 effector protein (rho gtpase binding) 3	Cdc42ep3	12.2446	2.23e-09
Cd200 antigen	Cd200	12.2046	9.72e-08
S100 calcium binding protein a8 (calgranulin a)	S100a8	12.07	4.14e-09
Histocompatibility 2, class ii, locus mb1 /// histocompatibility 2, class ii, locus mb2 /// uncharacterized loc102642102	H2-dmb1 /// h2-dmb2 /// loc102642102	11.9846	3.34e-07
Nerve growth factor receptor (tnfr superfamily, member 16)	Ngfr	11.922	7.34e-09
Lipocalin 2	Lcn2	11.8534	9.53e-09
Gm2 ganglioside activator protein	Gm2a	11.7881	5.38e-09
Late cornified envelope 1h	Lce1h	11.788	2.13e-07
Protocadherin 18	Pcdh18	11.4467	4.08e-09
Annexin a3	Anxa3	11.429	2.69e-09
Acyl-coa thioesterase 1 /// acyl-coa thioesterase 2	Acot1 /// acot2	11.2971	3.89e-09
Serum deprivation response	Sdpr	11.2364	1.05e-08
G0/g1 switch gene 2	G0s2	11.1399	4.23e-10
Mesothelin	Msln	11.1255	3.63e-10
Cugbp, elav-like family member 2	Celf2	11.1165	1.19e-08
Starch binding domain 1	Stbd1	11.0625	5.14e-10
Macrophage stimulating 1 (hepatocyte growth factor-like)	Mst1	11.0203	2.8e-10
Popeye domain containing 3	Popdc3	10.9879	7.13e-10
Bai1-associated protein 2-like 1	Baiap2l1	10.9837	2.39e-10
A disintegrin-like and metallopeptidase (reprolysin type) with thrombospondin type 1 motif, 5 (aggrecanase-2)	Adamts5	10.9726	8.33e-10
Synaptotagmin xvii	Syt17	10.6266	4.77e-10
Chemokine (c-x-c motif) ligand 1	Cxcl1	10.3416	1.53e-08
Serine (or cysteine) peptidase inhibitor, clade b, member 1b	Serpinb1b	10.3395	3.64e-09
Catenin (cadherin associated protein), alpha-like 1	Ctnnal1	10.2966	1.42e-08
Zinc finger protein 105	Zfp105	10.2379	1.4e-09
Solute carrier family 9 (sodium/hydrogen exchanger), member 3 regulator 1	Slc9a3r1	10.0674	5.42e-07
Ectonucleotide pyrophosphatase/phosphodiesterase 5	Enpp5	10.0577	3.79e-07
Solute carrier family 43, member 3	Slc43a3	9.96546	6.11e-09
Desmocollin 2	Dsc2	9.94884	4.88e-09
Heat shock protein 2	Hspb2	9.82876	4.14e-09
Connective tissue growth factor	Ctgf	9.57441	4.39e-09
Tribbles homolog 3 (drosophila)	Trib3	9.53697	1.64e-09
Nephronectin	Npnt	9.46131	2.52e-07
Sphingomyelin phosphodiesterase, acid-like 3b	Smpdl3b	9.3737	9.58e-09
Ubiquitin specific peptidase 17-like a	Usp17la	9.36073	9.36e-08
Tripartite motif-containing 25	Trim25	9.2926	1.05e-08
Sh3 domain binding glutamic acid-rich protein like 2	Sh3bgrl2	9.02204	2.69e-09
Annexin a6	Anxa6	8.99258	4.5e-07
Glutathione peroxidase 3	Gpx3	8.87434	2.91e-08
Family with sequence similarity 20, member c	Fam20c	8.80749	3.44e-08
Family with sequence similarity 134, member b	Fam134b	8.78932	1.31e-08
Protein kinase d1	Prkd1	8.77336	4.83e-10
Solute carrier family 25 (mitochondrial carrier; phosphate carrier), member 23	Slc25a23	8.69848	2.3e-06
Myocardial zonula adherens protein	Myzap	8.66694	2.14e-07
Nebulette	Nebl	8.61878	1.12e-06
Serine (or cysteine) peptidase inhibitor, clade b, member 7	Serpinb7	8.61562	1.12e-06
Interleukin 6	Il6	8.61331	4.01e-08
Chemokine (c-x-c motif) ligand 2	Cxcl2	8.60423	1.48e-06
Growth arrest specific 6	Gas6	8.59506	1.5e-07
Cd93 antigen	Cd93	8.57572	8.36e-08
Insulin receptor substrate 1	Irs1	8.45854	4.26e-09
Solute carrier family 16 (monocarboxylic acid transporters), member 1	Slc16a1	8.42594	1.55e-08
Glycerophosphodiester phosphodiesterase domain containing 2	Gdpd2	8.39049	1.23e-09
Phosphatidylinositol-4-phosphate 5-kinase, type 1 beta	Pip5k1b	8.37877	1.02e-09
Suppressor of cytokine signaling 2	Socs2	8.33656	8.28e-08
Glycine receptor, beta subunit	Glrb	8.20036	9.96e-06
Solute carrier family 44, member 2	Slc44a2	8.19687	4.71e-07
Adipocyte-related x-chromosome expressed sequence 1 /// adipocyte-related x-chromosome expressed sequence 2	Arxes1 /// arxes2	8.10229	1.51e-07
B cell linker	Blnk	7.95304	2.77e-08
Collagen, type iv, alpha 5	Col4a5	7.94933	3.5e-08
Calcium channel, voltage-dependent, gamma subunit 6	Cacng6	7.93097	1.26e-08
Rwd domain containing 3	Rwdd3	7.8959	3.31e-08
Ccaat/enhancer binding protein (c/ebp), delta	Cebpd	7.86146	6.34e-08
Scavenger receptor class a, member 3	Scara3	7.77173	5.45e-09
Cyclin-dependent kinase 18	Cdk18	7.64628	1.27e-07
Histocompatibility 2, class ii, locus mb1 /// histocompatibility 2, class ii, locus mb2	H2-dmb1 /// h2-dmb2	7.60869	1.3e-06
Cytoplasmic polyadenylation element binding protein 1	Cpeb1	7.57315	2.27e-08
Riken cdna d430019h16 gene	D430019h16rik	7.53217	2.23e-09
Chloride channel calcium activated 4	Clca4	7.50821	5.21e-06
Sorbitol dehydrogenase	Sord	7.46152	1e-09
Armadillo repeat containing, x-linked 4	Armcx4	7.42628	2.98e-09
Pentraxin related gene	Ptx3	7.35517	7.04e-08
Argininosuccinate synthetase 1 /// argininosuccinate synthase pseudogene	Ass1 /// gm5424	7.24946	0.00013394
Zinc finger protein, multitype 2	Zfpm2	7.23172	1.38e-09
Laminin, alpha 2	Lama2	7.19132	5.96e-08
Syncoilin	Sync	7.14666	2.97e-09
Serine (or cysteine) peptidase inhibitor, clade b, member 9c	Serpinb9c	7.13487	4.14e-09
4-nitrophenylphosphatase domain and non-neuronal snap25-like protein homolog 1 (c. Elegans)	Nipsnap1	7.0999	9.73e-09
Iroquois related homeobox 3	Irx3	7.0989	2.34e-09
Histocompatibility 2, class ii antigen a, alpha	H2-aa	7.07784	2.3e-07
Cysteine-rich with egf-like domains 1	Creld1	7.05459	2.85e-08
Major facilitator superfamily domain containing 6	Mfsd6	7.03283	2.01e-08
Colony stimulating factor 1 receptor	Csf1r	7.02539	5.37e-09
Frizzled homolog 7 (drosophila)	Fzd7	7.0032	9.39e-08
Adenosine a2b receptor	Adora2b	6.87036	7.77e-09
Tenascin c	Tnc	6.83856	1.31e-07
Leptin receptor	Lepr	6.78237	2.43e-07
Myelin protein zero-like 2	Mpzl2	6.7806	2.6e-08
Thrombospondin 3	Thbs3	6.77421	2.47e-08
Sperm associated antigen 1	Spag1	6.76179	3.57e-06
Transmembrane protein 38b	Tmem38b	6.65824	2.78e-07
Cytochrome b-245, alpha polypeptide	Cyba	6.62435	3.73e-09
Corneodesmosin	Cdsn	6.61225	0.00014979
Proteoglycan 4 (megakaryocyte stimulating factor, articular superficial zone protein)	Prg4	6.60577	1.6e-07
Bh3 interacting domain death agonist	Bid	6.60427	6.11e-08
Frizzled homolog 6 (drosophila)	Fzd6	6.57641	5.16e-08
Crystallin, beta a4	Cryba4	6.56557	9.3e-07
Solute carrier organic anion transporter family, member 1a5	Slco1a5	6.55231	6.42e-09
Phosphodiesterase 2a, cgmp-stimulated	Pde2a	6.39841	2.38e-08
Phosphatidic acid phosphatase type 2 domain containing 3	Ppapdc3	6.39715	7.4e-08
Tubulin, beta 2b class iib	Tubb2b	6.30517	2.58e-08
Carboxymethylenebutenolidase-like (pseudomonas)	Cmbl	6.27023	1.23e-08
A disintegrin-like and metallopeptidase (reprolysin type) with thrombospondin type 1 motif, 4	Adamts4	6.2278	4.09e-09
Arginine/serine rich protein 1	Rsrp1	6.1831	2.27e-08
Tubulin, beta 2a, pseudogene 2 /// tubulin, beta 2b class iib	Tubb2a-ps2 /// tubb2b	6.15881	1.31e-07
Cdna sequence bc002189	Bc002189	6.15599	1.27e-05
Microtubule associated monooxygenase, calponin and lim domain containing 1	Mical1	6.14099	3.69e-07
Sialic acid acetylesterase	Siae	6.13352	1.5e-07
Collagen, type viii, alpha 1	Col8a1	6.13261	4.57e-09
Atpase, na+/k+ transporting, alpha 3 polypeptide	Atp1a3	6.1308	2.26e-05
Spla/ryanodine receptor domain and socs box containing 1	Spsb1	6.11485	1.6e-08
Calponin 1	Cnn1	6.10294	1.15e-08
Homeobox b13	Hoxb13	6.05222	2.48e-08
Family with sequence similarity 213, member a	Fam213a	6.05083	1.71e-06
Nucleic acid binding protein 1	Nabp1	6.03694	1.23e-05
Lysyl oxidase-like 4	Loxl4	5.95325	1.91e-07
Glucosaminyl (n-acetyl) transferase 2, i-branching enzyme	Gcnt2	5.92555	8.62e-08
Troponin i, skeletal, slow 1	Tnni1	5.91875	4.39e-09
Sema domain, immunoglobulin domain (ig), short basic domain, secreted, (semaphorin) 3b	Sema3b	5.84929	2.18e-09
Transporter 2, atp-binding cassette, sub-family b (mdr/tap)	Tap2	5.84246	5.23e-08
Nicotinamide nucleotide adenylyltransferase 3	Nmnat3	5.83357	1.5e-07
Cyclin-dependent kinase inhibitor 2b (p15, inhibits cdk4)	Cdkn2b	5.82254	1.19e-06
Riken cdna 2210016f16 gene	2210016f16rik	5.8038	1.54e-09
Oligodendrocyte transcription factor 1	Olig1	5.79894	8.94e-09
Chymotrypsin-like elastase family, member 1	Cela1	5.79036	3.02e-07
Lectin, galactose binding, soluble 3	Lgals3	5.78711	3.25e-09
Collagen, type v, alpha 2	Col5a2	5.7461	4.27e-08
Nebulin-related anchoring protein	Nrap	5.73404	7.82e-09
Ankyrin repeat domain 10	Ankrd10	5.72664	4.74e-08
F-box protein 17	Fbxo17	5.69937	2.77e-07
Frizzled homolog 4 (drosophila)	Fzd4	5.67858	9.36e-08
Matrix metallopeptidase 3	Mmp3	5.67236	1.51e-07
Abhydrolase domain containing 6	Abhd6	5.66244	2.03e-07
Membrane bound o-acyltransferase domain containing 2	Mboat2	5.65244	1.28e-07
Glycoprotein 49 a /// leukocyte immunoglobulin-like receptor, subfamily b, member 4	Gp49a /// lilrb4	5.6372	5.77e-07
Desmin	Des	5.63266	9.73e-08
Signal-regulatory protein alpha	Sirpa	5.61195	6.46e-09
Glucosidase, alpha, acid	Gaa	5.53711	6.92e-09
Paired box 7	Pax7	5.52061	3.88e-06
Cdc42 effector protein (rho gtpase binding) 5	Cdc42ep5	5.51931	6.24e-08
Diaphanous homolog 2 (drosophila)	Diap2	5.44676	5.19e-08
Dipeptidylpeptidase 7	Dpp7	5.43888	1.95e-08
Interleukin 13 receptor, alpha 1	Il13ra1	5.42167	6.39e-07
Odd-skipped related 1 (drosophila)	Osr1	5.41157	2.63e-07
Protein tyrosine phosphatase, receptor type, d	Ptprd	5.38523	1.92e-07
Phosphoprotein associated with glycosphingolipid microdomains 1	Pag1	5.37214	2.42e-08
Lim and cysteine-rich domains 1	Lmcd1	5.32704	1.55e-07
G protein-coupled receptor 155	Gpr155	5.32676	7.47e-08
Junction adhesion molecule 3	Jam3	5.27362	4.91e-07
Trimethyllysine hydroxylase, epsilon	Tmlhe	5.26236	1.92e-07
Enolase 3, beta muscle	Eno3	5.25445	1e-08
Transforming growth factor, beta 2	Tgfb2	5.24679	7.09e-06
Methyltransferase like 20	Mettl20	5.2439	4.46e-07
Aldo-keto reductase family 1, member c12 /// aldo-keto reductase family 1, member c13	Akr1c12 /// akr1c13	5.24231	2.4e-07
Kruppel-like factor 2 (lung)	Klf2	5.23894	2.56e-08
Zinc finger protein 37	Zfp37	5.22924	2.02e-07
Absent in melanoma 1	Aim1	5.20563	3.29e-08
Oncostatin m receptor	Osmr	5.20495	5.19e-08
Dep domain containing mtor-interacting protein	Deptor	5.20195	4.46e-07
Wap four-disulfide core domain 2	Wfdc2	5.19684	3.29e-08
Cbp/p300-interacting transactivator, with glu/asp-rich carboxy-terminal domain, 2	Cited2	5.17909	0.00016919
Lysyl oxidase	Lox	5.16636	3.54e-08
Zinc finger protein 422	Zfp422	5.1389	4.42e-07
Nlr family, apoptosis inhibitory protein 2	Naip2	5.1355	5.55e-09
Transcobalamin 2	Tcn2	5.08744	2.16e-08
Phytanoyl-coa hydroxylase	Phyh	5.05931	3.54e-07
Expressed sequence ai464131	Ai464131	5.04213	1.36e-08
Histocompatibility 13	H13	5.02699	1.19e-08
Abhydrolase domain containing 3	Abhd3	5.00107	6.89e-06
Sh3-domain grb2-like 3	Sh3gl3	4.98342	2.97e-06
Coagulation factor iii	F3	4.95303	1.65e-06
Cytochrome b5 reductase 1	Cyb5r1	4.94476	2.4e-09
Coxsackie virus and adenovirus receptor	Cxadr	4.9405	9.21e-07
Serine (or cysteine) peptidase inhibitor, clade b, member 9	Serpinb9	4.92746	1.16e-07
Paired box 6	Pax6	4.9196	6.02e-07
Ribosomal protein s6 kinase, polypeptide 2	Rps6ka2	4.91152	8.49e-09
Aldo-keto reductase family 1, member c13	Akr1c13	4.91012	1.27e-07
Family with sequence similarity 132, member a	Fam132a	4.89963	7.02e-07
Arrestin domain containing 4	Arrdc4	4.89609	1.97e-07
Slit-robo rho gtpase activating protein 3	Srgap3	4.86392	3.67e-09
Paraoxonase 3	Pon3	4.83641	4.34e-07
Star-related lipid transfer (start) domain containing 5	Stard5	4.81921	2.77e-08
Carbohydrate (n-acetylgalactosamine 4-sulfate 6-o) sulfotransferase 15	Chst15	4.81915	8.04e-07
Nidogen 2	Nid2	4.81131	3.21e-08
Secretory leukocyte peptidase inhibitor	Slpi	4.80524	5.8e-08
Alpha-kinase 2	Alpk2	4.79585	1.51e-07
Avian reticuloendotheliosis viral (v-rel) oncogene related b	Relb	4.79003	8.84e-09
Notch 4	Notch4	4.76916	1.92e-07
Transmembrane protein with egf-like and two follistatin-like domains 1	Tmeff1	4.73624	1.48e-06
Cd59a antigen	Cd59a	4.73556	1.36e-07
Ephrin b2	Efnb2	4.73445	4.98e-09
Pyruvate dehydrogenase kinase, isoenzyme 4	Pdk4	4.69311	1.5e-08
Retinol dehydrogenase 10 (all-trans)	Rdh10	4.65723	8.15e-07
Armadillo repeat containing, x-linked 3	Armcx3	4.63489	3.33e-08
Glutathione s-transferase, alpha 4	Gsta4	4.63156	8.57e-08
Wolfram syndrome 1 homolog (human)	Wfs1	4.63122	1.91e-09
F-box protein 32	Fbxo32	4.62715	1.68e-06
Ras association (ralgds/af-6) domain family member 2	Rassf2	4.60935	7.72e-08
Spry domain containing 7	Spryd7	4.58926	8.51e-07
Epidermal growth factor receptor	Egfr	4.58895	3.19e-07
Integrin alpha 6	Itga6	4.57818	2.53e-07
Nedd4 binding protein 2-like 1	N4bp2l1	4.57487	8.95e-07
Interleukin-1 receptor-associated kinase 1 binding protein 1	Irak1bp1	4.56514	7.33e-06
Solute carrier family 29 (nucleoside transporters), member 1	Slc29a1	4.55092	1.34e-08
Early b cell factor 3	Ebf3	4.51436	4.49e-07
Protocadherin beta 9	Pcdhb9	4.50882	3.71e-05
Brain derived neurotrophic factor	Bdnf	4.49507	4.58e-07
Spermatogenesis associated glutamate (e)-rich protein 4a	Speer4a	4.48628	1.3e-05
Phosphatase domain containing, paladin 1 /// thrombospondin 1	Pald1 /// thbs1	4.46978	1.31e-08
Phosphodiesterase 1a, calmodulin-dependent	Pde1a	4.41001	7.64e-09
Myomesin 2	Myom2	4.40804	1.75e-07
Riken cdna c920025e04 gene /// histocompatibility 2, t region locus 23 /// h-2 class i histocompatibility antigen, d-37 alpha chain-like	C920025e04rik /// h2-t23 /// loc102641046	4.37294	8.34e-08
Paraoxonase 2	Pon2	4.35396	7.95e-06
Transcription factor ap-2, gamma	Tfap2c	4.34766	6.71e-06
Interferon induced transmembrane protein 10	Ifitm10	4.34612	1.4e-07
Histocompatibility 2, k1, k region	H2-k1	4.34413	3.96e-07
Laminin, beta 2	Lamb2	4.33883	6.84e-08
Hepatic leukemia factor	Hlf	4.32417	4.44e-06
Phospholipase c, beta 4	Plcb4	4.31899	4.66e-05
Histocompatibility 2, d region locus 1	H2-d1	4.28841	4.75e-06
Adenylate kinase 3	Ak3	4.28116	5.26e-07
Chac, cation transport regulator 1	Chac1	4.27894	8.23e-09
Aldehyde dehydrogenase 18 family, member a1	Aldh18a1	4.27398	2.02e-06
Secretogranin v	Scg5	4.26699	2.87e-06
Dysbindin (dystrobrevin binding protein 1) domain containing 2	Dbndd2	4.25489	5.33e-07
Stathmin-like 2	Stmn2	4.25254	1.89e-07
Histone cluster 1, h3b /// histone cluster 1, h3c /// histone cluster 1, h3d /// histone cluster 1, h3e /// histone cluster 1, h3f /// histone cluster 2, h3b /// histone cluster 2, h3c1 /// histone cluster 2, h3c2	Hist1h3b /// hist1h3c /// hist1h3d /// hist1h3e /// hist1h3f /// hist2h3b /// hist2h3c1 /// hist2h3c2	4.23469	3.69e-07
Nhs-like 1	Nhsl1	4.22979	1.31e-05
Distal-less homeobox 4	Dlx4	4.20103	3.72e-07
Acyl-coa thioesterase 4	Acot4	4.2008	1.1e-05
Nucleolar protein 3 (apoptosis repressor with card domain)	Nol3	4.19312	3.25e-06
Stanniocalcin 2	Stc2	4.15134	1.21e-07
Gene regulated by estrogen in breast cancer protein	Greb1	4.14371	1.79e-06
Rho gtpase activating protein 12	Arhgap12	4.13656	1.13e-06
Histocompatibility 2, d region locus 1 /// histocompatibility 2, d region locus l	H2-d1 /// h2-l	4.13257	1.22e-07
Nuclear factor of kappa light polypeptide gene enhancer in b cells inhibitor, zeta	Nfkbiz	4.12792	2.16e-07
Lmbr1 domain containing 1	Lmbrd1	4.11422	2.24e-06
Phosphoprotein enriched in astrocytes 15a	Pea15a	4.10013	1.43e-08
Scavenger receptor class a, member 5 (putative)	Scara5	4.09568	1.92e-07
Cysteine rich protein 61	Cyr61	4.08545	0.00021573
Presenilin 2	Psen2	4.0758	3.87e-07
Peroxisomal biogenesis factor 11 alpha	Pex11a	4.06667	3.85e-07
Histone cluster 1, h2bc /// histone cluster 1, h2be /// histone cluster 1, h2bg	Hist1h2bc /// hist1h2be /// hist1h2bg	4.06089	1.51e-08
Basonuclin 1	Bnc1	4.05812	1.36e-07
Chitinase domain containing 1	Chid1	4.05488	4.43e-07
Glutathione s-transferase, alpha 2 (yc2)	Gsta2	4.04052	1.22e-06
Regulator of g-protein signaling 16	Rgs16	4.0151	2.96e-07
Sulfide quinone reductase-like (yeast)	Sqrdl	4.00821	3.36e-08
Chromobox 4	Cbx4	4.00116	5.64e-07
Nudix (nucleoside diphosphate linked moiety x)-type motif 7	Nudt7	3.99598	4.29e-07
Rho family gtpase 3	Rnd3	3.98661	1.27e-05
Spermatid perinuclear rna binding protein	Strbp	3.98465	1.99e-05
Inad-like (drosophila)	Inadl	3.96496	5.14e-08
Interferon activated gene 204	Ifi204	3.955	6.85e-05
Ubiquitin specific peptidase 11	Usp11	3.94379	4.63e-07
Cxxc finger 5	Cxxc5	3.94334	1.02e-07
Integrin alpha 7	Itga7	3.91996	1.48e-08
Junction adhesion molecule 2	Jam2	3.91948	1.63e-06
Schlafen 2	Slfn2	3.9142	1.27e-06
Coronin 6	Coro6	3.89993	2.38e-05
Complement component 3	C3	3.89308	1.23e-07
Protein tyrosine phosphatase, receptor type, k	Ptprk	3.89264	7.82e-09
Plexin d1	Plxnd1	3.88785	3.75e-07
Homeodomain interacting protein kinase 2	Hipk2	3.88526	1.63e-06
Retinoic acid receptor, beta	Rarb	3.86674	2.97e-06
Cathepsin h	Ctsh	3.86634	3.35e-08
Ajuba lim protein	Ajuba	3.85323	2.46e-08
Nadh dehydrogenase (ubiquinone) 1 alpha subcomplex, assembly factor 1	Ndufaf1	3.84898	1.43e-08
Torsin a interacting protein 2	Tor1aip2	3.83998	4.87e-08
Carbonyl reductase 3	Cbr3	3.83657	3.06e-07
Ubiquitin specific peptidase 53	Usp53	3.83072	2.07e-06
Tuftelin 1	Tuft1	3.81102	2.14e-08
Transgelin 3	Tagln3	3.80111	1.86e-07
Midline 2	Mid2	3.79355	7.28e-08
Zinc finger protein of the cerebellum 2	Zic2	3.78115	2.1e-07
Toll-like receptor 2	Tlr2	3.77234	9.9e-08
Bmp and activin membrane-bound inhibitor	Bambi	3.76828	5.24e-05
Tropomyosin 3, gamma	Tpm3	3.76316	3.19e-05
Zinc and ring finger 2	Znrf2	3.75124	2.47e-07
Phosphoenolpyruvate carboxykinase 2 (mitochondrial)	Pck2	3.74764	2.89e-08
Sperm autoantigenic protein 17	Spa17	3.73585	2.53e-06
Forkhead box o1	Foxo1	3.73047	3.3e-05
Cathepsin f	Ctsf	3.72617	1.51e-08
Zinc finger and btb domain containing 18	Zbtb18	3.7233	1.42e-08
Zinc finger protein of the cerebellum 5	Zic5	3.71935	4.81e-07
Immunoglobulin superfamily, member 8	Igsf8	3.69574	1.25e-05
Trna methyltransferase 10c	Trmt10c	3.69198	2.62e-06
Ferm domain containing 4b	Frmd4b	3.69161	2.9e-05
Xin actin-binding repeat containing 1	Xirp1	3.6761	6.63e-05
Guanine nucleotide binding protein (g protein), beta 5	Gnb5	3.67464	1.28e-07
S100 calcium binding protein a16	S100a16	3.66153	8.49e-09
Protocadherin 1	Pcdh1	3.65715	7.45e-06
Serglycin	Srgn	3.65185	3.6e-06
Arsenic (+3 oxidation state) methyltransferase	As3mt	3.64125	1.32e-06
Atp-binding cassette, sub-family a (abc1), member 1	Abca1	3.63463	2e-05
Zinc finger and btb domain containing 46	Zbtb46	3.6207	2.87e-08
Solute carrier family 6 (neurotransmitter transporter, glycine), member 9	Slc6a9	3.6197	8.36e-08
Disabled 2, mitogen-responsive phosphoprotein	Dab2	3.60857	1.48e-06
Ferredoxin 1-like /// raver1-fdx1l readthrough	Fdx1l /// raver1-fdx1l	3.60572	1.01e-07
Expressed sequence aw209491	Aw209491	3.60077	1.23e-07
Tetraspanin 7	Tspan7	3.58309	1.32e-06
Dtw domain containing 1	Dtwd1	3.58062	2.32e-07
Estrogen related receptor, beta	Esrrb	3.58025	6.64e-06
Rab27b, member ras oncogene family	Rab27b	3.5694	3.28e-06
Rar-related orphan receptor gamma	Rorc	3.56921	3.34e-06
Peroxisomal biogenesis factor 13	Pex13	3.56827	7.42e-05
Frizzled homolog 8 (drosophila)	Fzd8	3.56578	1.4e-07
Interleukin 1 receptor accessory protein	Il1rap	3.55698	1.57e-05
Selenium binding protein 1	Selenbp1	3.55531	4.18e-06
Paternally expressed 12	Peg12	3.53526	1.19e-08
Complement component 1, s subcomponent 1	C1s1	3.53414	1.24e-06
Dnaj (hsp40) homolog, subfamily b, member 9	Dnajb9	3.5161	7.98e-06
Lysm, putative peptidoglycan-binding, domain containing 2	Lysmd2	3.51596	8.8e-07
Solute carrier family 40 (iron-regulated transporter), member 1	Slc40a1	3.51112	1.39e-06
Receptor (tnfrsf)-interacting serine-threonine kinase 2	Ripk2	3.50396	6.32e-08
3-hydroxybutyrate dehydrogenase, type 1	Bdh1	3.49698	1.07e-07
Protein o-glucosyltransferase 1	Poglut1	3.49627	2.74e-08
Solute carrier family 6 (neurotransmitter transporter, betaine/gaba), member 12	Slc6a12	3.48753	3.85e-07
Hemopoietic cell kinase	Hck	3.4864	3.67e-08
Glucan (1,4-alpha-), branching enzyme 1	Gbe1	3.48385	0.00024892
Brain expressed myelocytomatosis oncogene	Bmyc	3.47745	1.31e-06
Kelch-like 24	Klhl24	3.47479	2.57e-05
Interferon regulatory factor 9	Irf9	3.4726	1.25e-07
Solute carrier family 27 (fatty acid transporter), member 1	Slc27a1	3.46881	4.47e-08
Pleckstrin homology-like domain, family b, member 2	Phldb2	3.44361	2.44e-07
Dna segment, chr 1, erato doi 622, expressed	D1ertd622e	3.43691	1.62e-06
Leucine rich repeat containing 16a	Lrrc16a	3.43521	6.09e-07
Poly(rc) binding protein 4	Pcbp4	3.43119	3.97e-05
Cardiotrophin-like cytokine factor 1	Clcf1	3.42954	9.53e-07
Toll-like receptor 3	Tlr3	3.42742	2.19e-06
Cyclin-dependent kinase 14	Cdk14	3.42219	1.53e-06
Neurofilament, medium polypeptide	Nefm	3.42118	4.9e-07
Retinol dehydrogenase 5	Rdh5	3.41989	2.04e-07
Glutamic pyruvate transaminase (alanine aminotransferase) 2	Gpt2	3.40852	8.75e-07
Paired box 8	Pax8	3.4081	2.51e-07
Mutl homolog 3 (e coli)	Mlh3	3.39951	2.28e-07
Low density lipoprotein receptor-related protein 4	Lrp4	3.3801	2.36e-07
Adp-ribosylation factor-like 4c	Arl4c	3.37791	1.53e-08
Peptidylprolyl isomerase c	Ppic	3.37606	8.34e-08
Histocompatibility 2, d region locus 1 /// histocompatibility 2, k1, k region /// h-2 class i histocompatibility antigen, k-d alpha chain-like	H2-d1 /// h2-k1 /// loc101056305	3.37527	4.53e-05
Solute carrier family 25, member 33	Slc25a33	3.3654	1.28e-07
6-phosphofructo-2-kinase/fructose-2,6-biphosphatase 3	Pfkfb3	3.36473	4.2e-06
Phospholipid scramblase 2	Plscr2	3.36371	8.34e-08
Sarcoglycan, beta (dystrophin-associated glycoprotein)	Sgcb	3.35402	9.81e-07
Coiled-coil domain containing 80	Ccdc80	3.35342	1.92e-07
Par-6 family cell polarity regulator beta	Pard6b	3.35263	1.15e-06
Cd68 antigen	Cd68	3.34381	3.37e-07
Prostate transmembrane protein, androgen induced 1	Pmepa1	3.33378	3.99e-07
Morn repeat containing 4	Morn4	3.32431	1.45e-06
Adp-ribosylation factor-like 14 effector protein	Arl14ep	3.31476	7.87e-07
Riken cdna 1700017b05 gene	1700017b05rik	3.30969	2.05e-07
Lipoyltransferase 1	Lipt1	3.29864	7.56e-08
Carbonic anhydrase 5b, mitochondrial	Car5b	3.28915	9.35e-06
Family with sequence similarity 195, member a	Fam195a	3.28492	3.98e-07
Coproporphyrinogen oxidase	Cpox	3.28234	5.31e-05
Ribonuclease p 40 subunit	Rpp40	3.28103	4.71e-07
Atpase, aminophospholipid transporter (aplt), class i, type 8a, member 1	Atp8a1	3.27983	3.99e-06
Sacsin	Sacs	3.27851	3.65e-07
Riken cdna 6720475j19 gene	6720475j19rik	3.27815	3.99e-08
B cell leukemia/lymphoma 3	Bcl3	3.26735	6.48e-06
Choline kinase alpha	Chka	3.26069	9.3e-07
Glutamate receptor, ionotropic, ampa1 (alpha 1)	Gria1	3.25936	1.29e-05
P21 protein (cdc42/rac)-activated kinase 3	Pak3	3.2587	3.22e-07
Galactosidase, beta 1	Glb1	3.25513	4.42e-07
Interferon activated gene 202b	Ifi202b	3.25221	2.04e-07
Muscle, skeletal, receptor tyrosine kinase	Musk	3.25182	1.74e-07
Solute carrier family 1 (glutamate/neutral amino acid transporter), member 4	Slc1a4	3.25024	5.31e-05
Nerve growth factor	Ngf	3.23571	0.00387026
St6 (alpha-n-acetyl-neuraminyl-2,3-beta-galactosyl-1,3)-n-acetylgalactosaminide alpha-2,6-sialyltransferase 4	St6galnac4	3.23471	5.93e-07
Gamma-glutamyl hydrolase	Ggh	3.23453	3.34e-06
Sphingosine kinase 1	Sphk1	3.21869	1.33e-06
Microsomal triglyceride transfer protein	Mttp	3.21434	2.04e-06
Enoyl coenzyme a hydratase domain containing 3	Echdc3	3.21331	1.48e-06
Thiosulfate sulfurtransferase, mitochondrial	Tst	3.2071	0.00011906
Ribosomal protein l22	Rpl22	3.20511	8.34e-08
Myosin, light chain 10, regulatory	Myl10	3.20214	5.63e-06
Branched chain ketoacid dehydrogenase e1, beta polypeptide	Bckdhb	3.20046	1.35e-07
Amyloid beta (a4) precursor protein	App	3.19301	5.3e-07
Macro domain containing 1	Macrod1	3.19033	4.67e-07
Wd repeat domain 77	Wdr77	3.18964	8.78e-07
Ribonuclease t2a /// ribonuclease t2b	Rnaset2a /// rnaset2b	3.18951	9.07e-07
Glycoprotein m6b	Gpm6b	3.18354	4.73e-05
Plasminogen activator, tissue	Plat	3.18164	3.99e-06
Riken cdna 1190002n15 gene	1190002n15rik	3.16958	4.73e-06
Endothelin converting enzyme 2	Ece2	3.1616	5.19e-08
Muscle-related coiled-coil protein	Murc	3.16052	0.0001424
Activating transcription factor 6	Atf6	3.15634	1.64e-07
Mterf domain containing 2	Mterfd2	3.15042	2.01e-07
Quaking	Qk	3.14762	9.25e-05
Dedicator of cytokinesis 5	Dock5	3.14562	8.81e-08
Scleraxis	Scx	3.14231	2.64e-06
Glucuronyl c5-epimerase	Glce	3.1418	8.81e-08
Guanine nucleotide binding protein (g protein), gamma 2	Gng2	3.13828	2.4e-05
Threonine synthase-like 1 (bacterial)	Thnsl1	3.13727	9.71e-06
Late cornified envelope 1i	Lce1i	3.13718	4.01e-05
Tripartite motif-containing 30a	Trim30a	3.13159	6.44e-06
N-acylethanolamine acid amidase	Naaa	3.11692	5.16e-07
Riken cdna 4930529m08 gene	4930529m08rik	3.11523	0.00055958
Cathepsin b	Ctsb	3.11261	4.86e-07
Aldehyde dehydrogenase family 6, subfamily a1	Aldh6a1	3.10431	7.27e-06
Prolactin family 7, subfamily c, member 1	Prl7c1	3.10278	6.32e-07
Translocation associated membrane protein 1-like 1	Tram1l1	3.1016	4.92e-05
O-linked n-acetylglucosamine (glcnac) transferase (udp-n-acetylglucosamine:polypeptide-n-acetylglucosaminyl transferase)	Ogt	3.08817	0.00027753
A disintegrin-like and metallopeptidase (reprolysin type) with thrombospondin type 1 motif, 1	Adamts1	3.08707	3.08e-06
Ectonucleotide pyrophosphatase/phosphodiesterase 2	Enpp2	3.08579	5.41e-06
Chloride channel 2	Clcn2	3.08467	1.69e-05
Ring finger protein 149	Rnf149	3.08443	8.95e-07
Sel-1 suppressor of lin-12-like (c. Elegans)	Sel1l	3.08351	5.58e-07
Eh-domain containing 4	Ehd4	3.07214	3.44e-08
Interferon gamma inducible protein 30	Ifi30	3.05625	6.46e-08
Acyl-coa thioesterase 2	Acot2	3.05497	1.38e-07
Tsc22 domain family, member 3	Tsc22d3	3.05365	3.53e-06
Riken cdna 1110012l19 gene	1110012l19rik	3.05165	3.89e-07
Coagulation factor ii (thrombin) receptor	F2r	3.04857	9.21e-07
Deiodinase, iodothyronine, type ii	Dio2	3.04842	1.03e-06
Paired box 3	Pax3	3.04335	7.35e-05
Heat shock protein family b (small), member 11	Hspb11	3.02304	4.85e-07
Protein tyrosine phosphatase, non-receptor type 2	Ptpn2	3.02139	1.2e-05
Stt3, subunit of the oligosaccharyltransferase complex, homolog a (s. Cerevisiae)	Stt3a	3.01966	6.41e-05
Cysteine rich protein 2	Crip2	3.00899	5.94e-06
Mannosidase 2, alpha b2	Man2b2	3.0082	3.31e-05
Ccr4 carbon catabolite repression 4-like (s. Cerevisiae)	Ccrn4l	3.00491	8.75e-07
Gamma-glutamyl cyclotransferase	Ggct	3.00166	6.32e-07
G patch domain containing 4	Gpatch4	2.99574	4.25e-06
Calpain 5	Capn5	2.99538	8.33e-07
Selenoprotein p, plasma, 1	Sepp1	2.99369	2.98e-07
Sortilin 1	Sort1	2.98887	3.98e-06
Metastasis associated lung adenocarcinoma transcript 1 (non-coding rna)	Malat1	2.98683	0.000981
Family with sequence similarity 32, member a	Fam32a	2.98435	9.4e-06
Napsin a aspartic peptidase	Napsa	2.9745	1.38e-05
Tsr2 20s rrna accumulation	Tsr2	2.9735	2.01e-07
Prune homolog (drosophila)	Prune	2.95923	0.00024039
Retinoblastoma binding protein 6	Rbbp6	2.94666	6.5e-06
Rho/rac guanine nucleotide exchange factor (gef) 2	Arhgef2	2.94625	1.93e-06
D-tyrosyl-trna deacylase 1	Dtd1	2.94527	6.87e-08
Kruppel-like factor 9	Klf9	2.94029	2.72e-07
Glutathione s-transferase, mu 5	Gstm5	2.93777	3.89e-07
Myosin viia	Myo7a	2.92752	1.49e-06
Methylmalonyl coa epimerase	Mcee	2.92657	1.18e-06
Secernin 3	Scrn3	2.92483	2.83e-05
Cdna sequence bc022960	Bc022960	2.92299	7.2e-05
Prkc, apoptosis, wt1, regulator	Pawr	2.92152	2.99e-05
Ddb1 and cul4 associated factor 8	Dcaf8	2.92062	4.42e-07
3-hydroxyisobutyryl-coenzyme a hydrolase	Hibch	2.91023	0.0002902
Predicted gene 3776 /// glutathione s-transferase, alpha 1 (ya) /// glutathione s-transferase, alpha 2 (yc2)	Gm3776 /// gsta1 /// gsta2	2.90407	2.42e-06
Gap junction protein, beta 3	Gjb3	2.89799	6.46e-06
Phosphoserine phosphatase	Psph	2.89589	7.89e-08
Signal transducer and activator of transcription 5a	Stat5a	2.89402	0.00028721
Platelet-derived growth factor, c polypeptide	Pdgfc	2.88829	6.33e-07
Ependymin related protein 1 (zebrafish)	Epdr1	2.8823	0.00041264
Glucocorticoid induced transcript 1	Glcci1	2.87985	9.64e-07
Cubilin (intrinsic factor-cobalamin receptor)	Cubn	2.87974	9.74e-07
Phosphatase, orphan 2	Phospho2	2.87854	7.75e-06
Oxidative stress induced growth inhibitor family member 2	Osgin2	2.87313	8.7e-07
Chondroitin polymerizing factor	Chpf	2.87039	9.19e-07
Spo11 meiotic protein covalently bound to dsb homolog (s. Cerevisiae)	Spo11	2.86838	0.00025069
Acyl-coa thioesterase 6	Acot6	2.86669	2.18e-07
Acyl-coa synthetase bubblegum family member 1	Acsbg1	2.86446	1.72e-06
Ribosomal protein s6	Rps6	2.85668	2.74e-07
Neural cell adhesion molecule 1	Ncam1	2.85304	2.59e-05
Thyroid hormone receptor interactor 12	Trip12	2.84867	4.12e-07
Influenza virus ns1a binding protein	Ivns1abp	2.84852	8.35e-06
Growth differentiation factor 15	Gdf15	2.84556	4.27e-07
Mannosidase, beta a, lysosomal	Manba	2.84355	0.00012483
Cugbp, elav-like family member 1	Celf1	2.83783	6.26e-07
Phosphoribosyl pyrophosphate synthetase 1-like 3	Prps1l3	2.83451	1.3e-06
Hairy/enhancer-of-split related with yrpw motif 1	Hey1	2.83282	3.87e-07
Predicted gene 1976	Gm1976	2.82802	1.78e-05
Annexin a4	Anxa4	2.82704	9.97e-07
Fidgetin	Fign	2.81549	1.75e-05
Prostaglandin reductase 1	Ptgr1	2.80892	7.82e-07
Fatty acid binding protein 5, epidermal	Fabp5	2.80888	8.97e-07
Blood vessel epicardial substance	Bves	2.80514	9.53e-06
Cytochrome p450, family 4, subfamily v, polypeptide 3	Cyp4v3	2.80173	4.48e-06
Zinc finger protein 62	Zfp62	2.8006	2.68e-05
4-aminobutyrate aminotransferase	Abat	2.79562	6.89e-06
Histocompatibility 2, m region locus 3	H2-m3	2.79365	2.87e-05
Pyrroline-5-carboxylate reductase 1	Pycr1	2.7902	1.38e-06
Ubx domain protein 4	Ubxn4	2.7888	1.73e-06
B cell cll/lymphoma 9	Bcl9	2.78347	0.00100405
Rab9 effector protein with kelch motifs	Rabepk	2.78281	2.22e-06
Acyl-coenzyme a dehydrogenase family, member 11	Acad11	2.78223	1.99e-05
Run and sh3 domain containing 1	Rusc1	2.78082	0.00015667
Polo-like kinase 2	Plk2	2.77787	2.16e-07
Dna topoisomerase 1, mitochondrial	Top1mt	2.77736	2.12e-06
Paroxysmal nonkinesiogenic dyskinesia	Pnkd	2.77714	1.54e-05
Dna segment, chr 16, erato doi 472, expressed	D16ertd472e	2.77558	1.92e-06
Forkhead box c1	Foxc1	2.77401	5.3e-07
Carbonic anhydrase 6	Car6	2.77231	1.38e-05
Glutamate-rich wd repeat containing 1	Grwd1	2.76761	7.6e-07
Vesicle-associated membrane protein 4	Vamp4	2.76661	3e-06
Cd99 antigen-like 2	Cd99l2	2.76453	6.06e-07
Opioid growth factor receptor-like 1	Ogfrl1	2.7594	1.26e-05
Start domain containing 10	Stard10	2.75928	2.34e-06
Wd repeat containing planar cell polarity effector	Wdpcp	2.75369	9.2e-06
Tumor protein d52-like 1	Tpd52l1	2.7496	5.05e-07
G protein-coupled receptor 137b	Gpr137b	2.74907	3.66e-07
Apolipoprotein l 9a /// apolipoprotein l 9b	Apol9a /// apol9b	2.74333	2.27e-06
2-4-dienoyl-coenzyme a reductase 2, peroxisomal	Decr2	2.74243	3.75e-06
Solute carrier family 12, member 7	Slc12a7	2.73339	5.1e-07
Transmembrane protein 132a	Tmem132a	2.73319	1.59e-06
Actin related protein 2/3 complex, subunit 5-like	Arpc5l	2.72962	3.46e-07
Citrate lyase beta like	Clybl	2.72685	7.24e-05
Solute carrier family 16 (monocarboxylic acid transporters), member 2	Slc16a2	2.72407	2.27e-05
Dipeptidylpeptidase 6	Dpp6	2.72399	1.59e-05
Immunity-related gtpase family m member 2	Irgm2	2.71881	1.35e-05
Queuine trna-ribosyltransferase domain containing 1	Qtrtd1	2.70863	0.00807268
Sema domain, immunoglobulin domain (ig), tm domain, and short cytoplasmic domain	Sema4f	2.70567	3.56e-05
Allograft inflammatory factor 1-like	Aif1l	2.70554	1.55e-05
Phospholipase d1	Pld1	2.7027	2.66e-07
Aldehyde dehydrogenase family 1, subfamily a3	Aldh1a3	2.7025	1.4e-06
Seryl-aminoacyl-trna synthetase	Sars	2.70018	2.53e-06
Galactokinase 2	Galk2	2.69732	6.12e-05
Histone cluster 1, h2bc /// histone cluster 1, h2be /// histone cluster 1, h2bf /// histone cluster 1, h2bg /// histone cluster 1, h2bj /// histone cluster 1, h2bl /// histone cluster 1, h2bm /// histone cluster 1, h2bn /// histone cluster 1, h2bp /// histone cluster 1, h2bq /// histone cluster 1 h2br	Hist1h2bc /// hist1h2be /// hist1h2bf /// hist1h2bg /// hist1h2bj /// hist1h2bl /// hist1h2bm /// hist1h2bn /// hist1h2bp /// hist1h2bq /// hist1h2br	2.69586	1.34e-07
Zinc and ring finger 1	Znrf1	2.69286	2.67e-05
Cathepsin z	Ctsz	2.68908	1.7e-07
Zinc finger protein 566	Zfp566	2.68802	1.81e-06
Melanoma cell adhesion molecule	Mcam	2.68757	3.63e-05
Yippee-like 3 (drosophila)	Ypel3	2.68536	1.64e-06
3-phosphoglycerate dehydrogenase pseudogene /// 3-phosphoglycerate dehydrogenase	Gm8096 /// phgdh	2.68197	8.42e-08
Activating transcription factor 3	Atf3	2.68128	9.33e-07
Methyltransferase like 22	Mettl22	2.67791	4.36e-06
Follistatin	Fst	2.67682	5.07e-07
Solute carrier family 35, member f5	Slc35f5	2.67428	2.34e-07
Aryl-hydrocarbon receptor	Ahr	2.67425	6.29e-05
Four jointed box 1 (drosophila)	Fjx1	2.67365	9.17e-05
Inhibitor of kappab kinase epsilon	Ikbke	2.67364	7.57e-06
Suppressor of cytokine signaling 6	Socs6	2.67267	0.00015311
Riken cdna 1110058l19 gene	1110058l19rik	2.66837	8.64e-07
Single-stranded dna binding protein 2	Ssbp2	2.66739	2.36e-07
Peroxisome proliferative activated receptor, gamma, coactivator 1 beta	Ppargc1b	2.6584	5.16e-07
Cyclin h	Ccnh	2.65617	4.17e-06
Protein phosphatase 1, regulatory (inhibitor) subunit 15a	Ppp1r15a	2.65164	9.16e-07
Riken cdna 1700019g17 gene	1700019g17rik	2.64502	6.44e-06
Nucleobindin 2	Nucb2	2.64279	1.76e-06
Latent transforming growth factor beta binding protein 3	Ltbp3	2.63907	6.24e-07
Necdin-like 2	Ndnl2	2.63886	6.01e-07
Predicted gene 13139	Gm13139	2.63827	1e-06
Calcium channel, voltage-dependent, p/q type, alpha 1a subunit	Cacna1a	2.63776	2.35e-06
Tryptophanyl-trna synthetase	Wars	2.63765	6.37e-06
Rab20, member ras oncogene family	Rab20	2.63635	9.36e-06
Fibrillin 1	Fbn1	2.62876	8.52e-06
Sclerostin domain containing 1	Sostdc1	2.62779	1.06e-05
Pseudouridine synthase 3	Pus3	2.62371	1.55e-05
Pleckstrin	Plek	2.61956	0.00106339
Fibulin 2	Fbln2	2.61924	1.28e-07
Nadh dehydrogenase (ubiquinone) 1 alpha subcomplex, assembly factor 4	Ndufaf4	2.61487	1.07e-06
Swi/snf related, matrix associated, actin dependent regulator of chromatin, subfamily d, member 3	Smarcd3	2.61432	2.04e-06
Integrin beta 5	Itgb5	2.61365	8.89e-07
Udp-glucose ceramide glucosyltransferase	Ugcg	2.61091	3.37e-06
Serine (or cysteine) peptidase inhibitor, clade e, member 1	Serpine1	2.60593	2.69e-07
Peroxisomal trans-2-enoyl-coa reductase	Pecr	2.60566	1.49e-06
Tetratricopeptide repeat domain 30b	Ttc30b	2.60141	0.00196444
Transmembrane protein 121	Tmem121	2.5964	1.46e-06
Leukemia inhibitory factor	Lif	2.59405	1.51e-05
Multivesicular body subunit 12b	Mvb12b	2.59105	2.42e-07
Phospholipase d family, member 3	Pld3	2.58426	8.03e-07
Nemo like kinase	Nlk	2.58171	2.1e-06
H19, imprinted maternally expressed transcript /// microrna 675	H19 /// mir675	2.57832	5.77e-06
Rhomboid domain containing 1	Rhbdd1	2.57752	2.24e-07
Cytochrome c oxidase subunit via polypeptide 2	Cox6a2	2.57698	6.08e-06
Thioesterase superfamily member 4	Them4	2.57576	1.75e-05
Ubia prenyltransferase domain containing 1	Ubiad1	2.5735	1.49e-06
3-phosphoglycerate dehydrogenase	Phgdh	2.57344	1.89e-07
Fyn proto-oncogene	Fyn	2.56795	2.78e-06
Dead (asp-glu-ala-asp) box polypeptide 18	Ddx18	2.56476	2.72e-05
Transmembrane protein 123	Tmem123	2.56464	2.72e-06
Creb3 regulatory factor	Crebrf	2.55921	5.16e-07
Keratin 80	Krt80	2.55912	5.66e-06
Ras p21 protein activator 4	Rasa4	2.555	5.55e-07
Aldo-keto reductase family 1, member e1	Akr1e1	2.55448	3.64e-06
Melanoma antigen, family a, 1 /// melanoma antigen, family a, 2 /// melanoma antigen, family a, 3 /// melanoma antigen, family a, 5 /// melanoma antigen, family a, 6 /// melanoma antigen, family a, 8	Magea1 /// magea2 /// magea3 /// magea5 /// magea6 /// magea8	2.55243	5.21e-05
Interferon gamma receptor 2	Ifngr2	2.54774	7.09e-07
Purinergic receptor p2x, ligand-gated ion channel 4	P2rx4	2.54549	0.00036758
Taxilin gamma	Txlng	2.542	0.00026162
Tensin 1	Tns1	2.54043	9.34e-06
Galactosidase, alpha	Gla	2.53854	1.4e-07
Coronin, actin binding protein, 2b	Coro2b	2.53728	0.00045757
Fucosidase, alpha-l- 2, plasma	Fuca2	2.53503	5.49e-07
N-acetyltransferase 2 (arylamine n-acetyltransferase)	Nat2	2.53305	0.00034849
Sh3-domain binding protein 5 (btk-associated)	Sh3bp5	2.53274	3.2e-05
Chaperonin containing tcp1, subunit 4 (delta)	Cct4	2.53267	0.00016874
Pleckstrin homology domain containing, family o member 1	Plekho1	2.53001	8.9e-06
Guanylate binding protein 2	Gbp2	2.52563	8.2e-05
Tea domain family member 2	Tead2	2.52466	2.77e-06
Dipeptidylpeptidase 8	Dpp8	2.52216	0.00293086
Serine/threonine kinase 39	Stk39	2.52053	2.38e-05
Glucosidase, beta, acid	Gba	2.51973	1.37e-06
Ras association (ralgds/af-6) domain family member 5	Rassf5	2.51802	3.22e-05
Fk506 binding protein-like	Fkbpl	2.51021	9.56e-07
Histone cluster 1, h1c	Hist1h1c	2.50989	8.29e-05
Placental growth factor	Pgf	2.50916	2.25e-05
Steap family member 4	Steap4	2.50753	1.2e-06
Tumor protein d52	Tpd52	2.50684	1.96e-07
Prostaglandin f receptor	Ptgfr	2.50664	2.55e-05
Ero1-like (s. Cerevisiae)	Ero1l	2.5065	2.36e-07
Insulin-like growth factor binding protein 3	Igfbp3	2.50433	7.46e-06
Lim domain only 1	Lmo1	2.50423	1.24e-06
G protein-coupled receptor associated sorting protein 1	Gprasp1	2.50236	1.07e-06
Caspase 7	Casp7	2.50201	1.56e-06
Ccaat/enhancer binding protein (c/ebp), beta	Cebpb	2.49886	4.1e-05
Rho guanine nucleotide exchange factor (gef) 5	Arhgef5	2.49853	2.36e-06
Host cell factor c1 regulator 1 (xpo1-dependent)	Hcfc1r1	2.49694	2.72e-06
Regulator of g-protein signaling 4	Rgs4	2.49567	8.62e-07
Nuclear factor, erythroid derived 2, like 2	Nfe2l2	2.49393	3.1e-05
Synaptosomal-associated protein, 47	Snap47	2.4895	9.53e-07
Isovaleryl coenzyme a dehydrogenase	Ivd	2.48946	2.91e-06
Mannan-binding lectin serine peptidase 1	Masp1	2.48346	7e-05
Solute carrier family 25, member 37	Slc25a37	2.48303	1.79e-06
Ubiquitin-conjugating enzyme e2d 3	Ube2d3	2.48165	1.36e-05
Transmembrane protein 53	Tmem53	2.47876	9.66e-07
Podocalyxin-like	Podxl	2.47495	2.56e-05
Ribosomal protein l5 /// ribisomal protein l5, pseudogene 2	Rpl5 /// rpl5-ps2	2.47412	5.04e-07
Acyl-coenzyme a dehydrogenase family, member 10	Acad10	2.46945	2.32e-07
Phospholipase a2, group xv	Pla2g15	2.46826	3.88e-07
Fast kinase domains 1	Fastkd1	2.46604	7.69e-06
Zinc finger protein 639	Zfp639	2.46302	1.07e-07
Chitobiase, di-n-acetyl-	Ctbs	2.46192	7.82e-05
Beta-1,4-n-acetyl-galactosaminyl transferase 1	B4galnt1	2.46156	4.1e-06
Nicotinamide n-methyltransferase	Nnmt	2.4593	5.66e-06
Otu domain, ubiquitin aldehyde binding 2	Otub2	2.45912	4.65e-06
Myozenin 2	Myoz2	2.45586	1.04e-06
Heparan sulfate 6-o-sulfotransferase 1	Hs6st1	2.45254	0.0003961
Alcohol dehydrogenase, iron containing, 1	Adhfe1	2.44956	9.75e-06
Guanine nucleotide binding protein, alpha o	Gnao1	2.44853	0.00016926
Tgfb-induced factor homeobox 1	Tgif1	2.44721	1.52e-06
Unc-13 homolog b (c. Elegans)	Unc13b	2.44357	5.24e-05
S100 calcium binding protein a1	S100a1	2.44193	5.27e-05
Radical s-adenosyl methionine domain containing 2	Rsad2	2.44098	8.49e-05
Branched chain aminotransferase 2, mitochondrial	Bcat2	2.43712	3.06e-06
Ski-like	Skil	2.43697	2.34e-07
Guanylate binding protein 3	Gbp3	2.43432	1.31e-05
Clock interacting protein, circadian	Cipc	2.43424	2.67e-07
Splicing factor 3b, subunit 1	Sf3b1	2.43247	2.81e-05
Unc-119 homolog (c. Elegans)	Unc119	2.42696	1.28e-06
Dapper homolog 1, antagonist of beta-catenin (xenopus)	Dact1	2.42611	1.27e-05
Deoxynucleotidyltransferase, terminal, interacting protein 2	Dnttip2	2.42528	2.18e-05
Poly (a) polymerase alpha	Papola	2.42439	1.01e-05
5-hydroxytryptamine (serotonin) receptor 2b	Htr2b	2.42341	1.95e-05
Brca1/brca2-containing complex, subunit 3	Brcc3	2.4222	0.00193485
Sh3-domain grb2-like b1 (endophilin)	Sh3glb1	2.42169	3.58e-05
Wd repeat domain 45	Wdr45	2.41983	4.42e-07
Zinc finger homeobox 3	Zfhx3	2.41774	0.00134991
Growth hormone inducible transmembrane protein	Ghitm	2.41486	2.79e-06
Hexose-6-phosphate dehydrogenase (glucose 1-dehydrogenase)	H6pd	2.41288	2.31e-06
Solute carrier family 19 (folate transporter), member 1	Slc19a1	2.40895	7.87e-07
Ptk7 protein tyrosine kinase 7	Ptk7	2.40863	2.24e-07
Sterile alpha motif domain containing 8	Samd8	2.40756	3.33e-06
Phospholipase a2, group xvi	Pla2g16	2.40739	2.4e-06
Non-catalytic region of tyrosine kinase adaptor protein 1	Nck1	2.40636	9.31e-06
Ribonuclease p 14 subunit	Rpp14	2.40256	1.25e-06
Ubiquitin specific peptidase 36	Usp36	2.40142	4.26e-05
Glutathione transferase zeta 1 (maleylacetoacetate isomerase)	Gstz1	2.39966	3.96e-05
Phosphatidylinositol glycan anchor biosynthesis, class k	Pigk	2.39704	4.5e-07
Sine oculis-related homeobox 1	Six1	2.39393	6.71e-06
Zinc finger protein 703	Zfp703	2.39216	1.01e-05
Elav (embryonic lethal, abnormal vision, drosophila)-like 2 (hu antigen b)	Elavl2	2.39011	2.68e-05
Zinc finger protein 960 /// zinc finger protein 97	Zfp960 /// zfp97	2.38995	8.61e-06
Obg-like atpase 1	Ola1	2.38874	6.39e-07
Eph receptor a2	Epha2	2.38663	9.9e-07
Wd repeat domain, phosphoinositide interacting 1	Wipi1	2.38657	2.68e-05
Thioredoxin reductase 3	Txnrd3	2.37698	4.68e-05
Myeloma overexpressed 2	Myeov2	2.37577	1.21e-06
Rho gtpase activating protein 20	Arhgap20	2.37539	5.1e-05
Potassium inwardly-rectifying channel, subfamily j, member 15	Kcnj15	2.37321	0.00011629
Endonuclease domain containing 1	Endod1	2.37306	1.46e-06
Rab3d, member ras oncogene family	Rab3d	2.37179	5.69e-05
Camello-like 1	Cml1	2.36952	4.37e-05
Catechol-o-methyltransferase domain containing 1	Comtd1	2.36772	1.49e-06
Torsin family 3, member a	Tor3a	2.36531	3.52e-05
Forkhead box p1	Foxp1	2.36432	1.7e-05
Solute carrier family 46, member 1	Slc46a1	2.36012	5.4e-05
Sec11 homolog c (s. Cerevisiae)	Sec11c	2.35417	6.55e-06
Set domain, bifurcated 1	Setdb1	2.35295	2.06e-06
Family with sequence similarity 210, member b	Fam210b	2.35182	1.17e-05
Procollagen lysine, 2-oxoglutarate 5-dioxygenase 2	Plod2	2.35007	0.00027066
Wd repeat domain 20	Wdr20	2.34942	6.56e-07
La ribonucleoprotein domain family, member 6	Larp6	2.34929	8.84e-06
Arfgap with rhogap domain, ankyrin repeat and ph domain 2	Arap2	2.34924	6.71e-06
Golgi coiled coil 1	Gcc1	2.3445	1.22e-05
Fas apoptotic inhibitory molecule	Faim	2.34254	1.43e-06
Abhydrolase domain containing 14b	Abhd14b	2.34253	0.0006562
Zinc finger e-box binding homeobox 2	Zeb2	2.34233	5.23e-06
Pr domain containing 5	Prdm5	2.33995	2.19e-06
Discoidin domain receptor family, member 1	Ddr1	2.3391	3.94e-05
Protein kinase inhibitor, alpha	Pkia	2.33782	0.0004957
Transient receptor potential cation channel, subfamily v, member 2	Trpv2	2.33731	9.35e-06
Adhesion molecule with ig like domain 1	Amigo1	2.33621	1.11e-05
Trafficking protein particle complex 2	Trappc2	2.33571	6.23e-05
Phosphatidylinositol 3-kinase, c2 domain containing, alpha polypeptide	Pik3c2a	2.33362	9.63e-06
Phospholipase a2, group iie	Pla2g2e	2.33177	1.15e-06
Family with sequence similarity 174, member a	Fam174a	2.33123	0.00025352
Fibronectin type iii domain containing 1	Fndc1	2.33027	8.74e-05
Lymphocyte antigen 75	Ly75	2.32954	6.87e-05
Mastermind like 1 (drosophila)	Maml1	2.32854	2.46e-05
Nodal modulator 1	Nomo1	2.32374	6.2e-05
Interleukin 10 receptor, beta	Il10rb	2.32317	1.18e-06
Ngg1 interacting factor 3-like 1 (s. Pombe)	Nif3l1	2.32238	3.77e-07
Protocadherin beta 7	Pcdhb7	2.32179	8.9e-05
Myomesin 1	Myom1	2.31886	3.29e-06
Lim domain containing preferred translocation partner in lipoma	Lpp	2.31833	1.77e-06
Pre b cell leukemia transcription factor interacting protein 1	Pbxip1	2.31758	1.77e-06
Histocompatibility 2, q region locus 4 /// histocompatibility 2, q region locus 6 /// histocompatibility 2, q region locus 8 /// histocompatibility 2, q region locus 6-like	H2-q4 /// h2-q6 /// h2-q8 /// loc68395	2.31523	4.71e-06
Tnfrsf1a-associated via death domain	Tradd	2.31504	0.00065953
Palladin, cytoskeletal associated protein	Palld	2.31454	1.46e-06
Cytochrome p450, family 4, subfamily f, polypeptide 13	Cyp4f13	2.31055	7.91e-06
Zinc finger protein 930	Zfp930	2.30721	0.00224688
Bassoon	Bsn	2.3072	0.00106284
Spla/ryanodine receptor domain and socs box containing 4	Spsb4	2.30569	2.65e-05
Nucleus accumbens associated 2, ben and btb (poz) domain containing	Nacc2	2.30523	1.37e-05
Inhibin beta-a	Inhba	2.30188	2.7e-05
Golgi associated, gamma adaptin ear containing, arf binding protein 2	Gga2	2.2975	6.69e-07
Cryptochrome 2 (photolyase-like)	Cry2	2.29686	4.74e-05
Tripartite motif-containing 13	Trim13	2.28759	0.00019454
Chemokine (c-c motif) ligand 25	Ccl25	2.28733	3.05e-06
Rad52 homolog (s. Cerevisiae)	Rad52	2.28537	7.95e-05
Non-catalytic region of tyrosine kinase adaptor protein 2	Nck2	2.28485	1.33e-06
Predicted gene 13363 /// protein tyrosine phosphatase 4a1	Gm13363 /// ptp4a1	2.27958	0.00379532
Transmembrane protein 41a	Tmem41a	2.27504	2.07e-05
Acid phosphatase 2, lysosomal	Acp2	2.27493	5.77e-06
Kinesin family member c3	Kifc3	2.27184	1.36e-05
Membrane magnesium transporter 2	Mmgt2	2.26991	5e-06
Aldehyde dehydrogenase 2, mitochondrial	Aldh2	2.26898	3.7e-07
Protein-o-mannose kinase	Pomk	2.26748	0.00030688
Selenoprotein m	Selm	2.26737	0.00012314
Cellular repressor of e1a-stimulated genes 1	Creg1	2.26702	1.88e-05
Udp-glcnac:betagal beta-1,3-n-acetylglucosaminyltransferase 2	B3gnt2	2.26658	5.69e-05
General transcription factor iia, 1-like	Gtf2a1l	2.26602	9.17e-06
Sema domain, immunoglobulin domain (ig), and gpi membrane anchor, (semaphorin) 7a	Sema7a	2.26415	6.31e-05
Tetratricopeptide repeat domain 17	Ttc17	2.26358	3e-05
Interleukin 3 receptor, alpha chain	Il3ra	2.26348	0.00019028
Solute carrier family 3 (activators of dibasic and neutral amino acid transport), member 2	Slc3a2	2.2632	4.26e-07
Potassium channel tetramerisation domain containing 1	Kctd1	2.2611	1.34e-05
Cap methyltransferase 2	Cmtr2	2.26053	0.00156991
Fin bud initiation factor homolog (zebrafish)	Fibin	2.25745	9.51e-05
Uroporphyrinogen iii synthase	Uros	2.2571	1.06e-06
Riken cdna 2810408m09 gene /// transformation related protein 53 regulating kinase	2810408m09rik /// trp53rk	2.25438	0.00010476
Post-gpi attachment to proteins 2	Pgap2	2.25278	0.00010701
Calsyntenin 1	Clstn1	2.25168	1.17e-06
Rb1-inducible coiled-coil 1	Rb1cc1	2.25125	1.34e-06
Endoplasmic reticulum lectin 1	Erlec1	2.25101	0.00015654
Nfkb activating protein-like	Nkapl	2.25054	1.38e-05
Integrin beta 6	Itgb6	2.2496	3.24e-05
Mitochondrial ribosomal protein l50	Mrpl50	2.24767	3e-05
Ectonucleotide pyrophosphatase/phosphodiesterase 4	Enpp4	2.24673	8.24e-06
Mitochondrial ribosomal protein s2	Mrps2	2.24629	6.44e-07
Peroxiredoxin 6	Prdx6	2.24546	1.74e-06
Glutamyl-trna synthetase 2 (mitochondrial)(putative)	Ears2	2.24503	1.54e-05
Transmembrane protein 115	Tmem115	2.24474	3.62e-05
Phosphohistidine phosphatase 1	Phpt1	2.24272	0.00504549
Creatine kinase, brain	Ckb	2.24215	1.5e-06
Dual specificity phosphatase 14	Dusp14	2.24182	2.66e-06
Sec62 homolog (s. Cerevisiae)	Sec62	2.24118	0.00121725
Zinc finger protein 937	Zfp937	2.23854	1.01e-06
Baculoviral iap repeat-containing 3	Birc3	2.23733	6.82e-05
Mitogen-activated protein kinase 12	Mapk12	2.23681	1.67e-05
Solute carrier family 35, member c1	Slc35c1	2.23548	0.00048157
Male-specific lethal 3-like 2 (drosophila)	Msl3l2	2.2351	2.77e-06
Kinesin family member 1b	Kif1b	2.23505	8.35e-06
Translation machinery associated 16 homolog (s. Cerevisiae)	Tma16	2.23441	1.23e-05
Neurotrimin	Ntm	2.23407	0.00061557
T cell lymphoma invasion and metastasis 1	Tiam1	2.23364	0.00013815
Phosphorylase kinase alpha 1	Phka1	2.23255	6.87e-05
Disabled 2 interacting protein	Dab2ip	2.23253	3.47e-06
Thump domain containing 1	Thumpd1	2.23084	2.64e-06
Bcs1-like (yeast)	Bcs1l	2.22974	7.26e-07
Calcium channel, voltage-dependent, l type, alpha 1c subunit	Cacna1c	2.22836	6.71e-06
Expressed sequence ai503316 /// heterogeneous nuclear ribonucleoprotein u	Ai503316 /// hnrnpu	2.22623	2.04e-05
Phosphodiesterase 4d interacting protein (myomegalin)	Pde4dip	2.22339	0.00034899
G elongation factor, mitochondrial 1	Gfm1	2.22316	3.4e-07
Solute carrier family 20, member 1	Slc20a1	2.22234	1.75e-06
Zinc finger, an1-type domain 1	Zfand1	2.22184	5.84e-05
2,4-dienoyl coa reductase 1, mitochondrial	Decr1	2.22113	2.22e-06
Neuraminidase 1	Neu1	2.21943	2.82e-05
Transmembrane protein 30a	Tmem30a	2.21938	1.44e-05
Protein phosphatase 1, regulatory (inhibitor) subunit 14c	Ppp1r14c	2.21821	3.79e-05
Syndecan 4	Sdc4	2.21671	1.77e-05
Pelota homolog (drosophila)	Pelo	2.2144	1.69e-05
Nuclear protein transcription regulator 1	Nupr1	2.21345	9.55e-06
Sr-related ctd-associated factor 8	Scaf8	2.21184	9.23e-06
Lectin, galactoside-binding, soluble, 3 binding protein	Lgals3bp	2.20999	6.87e-05
Complement component 2 (within h-2s)	C2	2.20844	5.51e-06
Yip1 domain family, member 2	Yipf2	2.20545	0.00015361
L-3-hydroxyproline dehydratase (trans-)	L3hypdh	2.20531	0.00026304
Riken cdna 2610301b20 gene	2610301b20rik	2.20304	7.35e-05
Transcription elongation factor, mitochondrial	Tefm	2.20053	2.73e-05
Phosphatidylinositol glycan anchor biosynthesis, class s	Pigs	2.19507	1.87e-06
Feminization 1 homolog b (c. Elegans)	Fem1b	2.19409	9.47e-05
Udp-glcnac:betagal beta-1,3-n-acetylglucosaminyltransferase 3	B3gnt3	2.19317	0.00013216
Ribosomal rna processing 15 homolog (s. Cerevisiae)	Rrp15	2.19289	1.44e-05
Major histocompatibility complex, class i-related	Mr1	2.19085	0.00018825
Bone morphogenetic protein 1	Bmp1	2.19047	8.38e-05
P21 protein (cdc42/rac)-activated kinase 1	Pak1	2.18813	5.1e-07
Tripeptidyl peptidase i	Tpp1	2.18758	3.37e-06
Phenylalanine-trna synthetase 2 (mitochondrial)	Fars2	2.1872	0.00091472
Density-regulated protein	Denr	2.18702	1.48e-06
Biphenyl hydrolase-like (serine hydrolase, breast epithelial mucin-associated antigen)	Bphl	2.18443	4.14e-06
Membrane associated guanylate kinase, ww and pdz domain containing 3	Magi3	2.18428	8.13e-05
Fibroblast growth factor binding protein 1	Fgfbp1	2.18409	0.00018861
Expressed sequence ai837181	Ai837181	2.18314	1.57e-05
Rho gtpase activating protein 21	Arhgap21	2.18296	3.96e-06
Lanc (bacterial lantibiotic synthetase component c)-like 1	Lancl1	2.1795	6.81e-07
Ataxin 7-like 1	Atxn7l1	2.17936	5.11e-06
Prostaglandin e synthase	Ptges	2.17512	3.46e-06
C-type lectin domain family 4, member e	Clec4e	2.17477	9.04e-06
Glutaredoxin	Glrx	2.17476	4.74e-07
Solute carrier family 39 (zinc transporter), member 14	Slc39a14	2.17463	1.79e-06
Histone deacetylase 11	Hdac11	2.17341	3.54e-05
Dph5 homolog (s. Cerevisiae)	Dph5	2.17281	9.93e-07
Transmembrane protein 11	Tmem11	2.17222	2.87e-06
Eh domain binding protein 1-like 1	Ehbp1l1	2.17076	8.39e-06
Cleavage stimulation factor, 3' pre-rna subunit 2, tau	Cstf2t	2.16985	1.3e-06
Cytochrome c oxidase assembly factor 7	Coa7	2.16883	2.24e-06
5'-nucleotidase, cytosolic iiib	Nt5c3b	2.16855	1.26e-05
Nucleobindin 1	Nucb1	2.16822	5.76e-06
Angel homolog 2 (drosophila)	Angel2	2.16736	0.00087444
Isoamyl acetate-hydrolyzing esterase 1 homolog (s. Cerevisiae)	Iah1	2.16688	4.8e-06
Cd38 antigen	Cd38	2.16656	1.2e-05
Dynein light chain tctex-type 3	Dynlt3	2.16518	4.18e-06
Poliovirus receptor-related 2	Pvrl2	2.16142	1.23e-05
Phospholipase a2 receptor 1	Pla2r1	2.15873	2.79e-06
Myelocytomatosis oncogene	Myc	2.15572	1.21e-05
Yth domain family 2	Ythdf2	2.15434	3.43e-06
Tetratricopeptide repeat domain 14	Ttc14	2.154	7.98e-05
Coiled-coil domain containing 107	Ccdc107	2.15375	5.36e-06
Autophagy related 10	Atg10	2.1518	1.3e-05
Fragile x mental retardation 1 neighbor	Fmr1nb	2.15137	6.52e-06
Tubulin polymerization-promoting protein family member 3	Tppp3	2.15038	6.22e-05
Colony stimulating factor 1 (macrophage)	Csf1	2.15038	2.94e-06
Transmembrane protein 70	Tmem70	2.14892	3.3e-06
Filamin binding lim protein 1	Fblim1	2.14776	3.87e-06
Arfgap with gtpase domain, ankyrin repeat and ph domain 1	Agap1	2.14502	1.27e-05
3-phosphoglycerate dehydrogenase pseudogene /// 3-phosphoglycerate dehydrogenase	Gm6756 /// phgdh	2.14459	4.56e-07
Cell division cycle 73, paf1/rna polymerase ii complex component	Cdc73	2.1442	3.56e-05
Hypoxia up-regulated 1	Hyou1	2.14396	0.00094405
Cell cycle associated protein 1	Caprin1	2.13921	3.6e-05
Proline-rich nuclear receptor coactivator 1	Pnrc1	2.13911	4.15e-06
Ras p21 protein activator 3	Rasa3	2.13849	8.57e-07
Brain and acute leukemia, cytoplasmic	Baalc	2.13839	2.07e-06
Golgi phosphoprotein 3-like	Golph3l	2.1367	3.11e-06
A kinase (prka) anchor protein 2	Akap2	2.1365	4.43e-06
Pseudouridylate synthase 10	Pus10	2.13308	0.00053519
Neuroblastoma ras oncogene	Nras	2.13291	4.05e-06
Mitogen-activated protein kinase kinase kinase 8	Map3k8	2.13217	0.00067565
Heat shock protein 5	Hspa5	2.13168	3.78e-06
Solute carrier family 25, member 45	Slc25a45	2.12744	7.16e-05
Zinc finger swim-type containing 1	Zswim1	2.12668	2.07e-05
Fumarylacetoacetate hydrolase	Fah	2.12547	3.07e-06
Runt related transcription factor 1	Runx1	2.12545	2.05e-05
Interleukin 17 receptor c	Il17rc	2.12391	1.06e-05
Nudix (nucleoside diphosphate linked moiety x)-type motif 16	Nudt16	2.12385	1.46e-05
Astrotactin 1	Astn1	2.12307	8.85e-05
Neugrin, neurite outgrowth associated	Ngrn	2.12232	0.00022217
Activin receptor iia	Acvr2a	2.12134	2.05e-06
Egf-like repeats and discoidin i-like domains 3	Edil3	2.11895	0.0022412
Methyltransferase like 6	Mettl6	2.11701	2.77e-05
Myosin id	Myo1d	2.11653	0.00197423
Diacylglycerol o-acyltransferase 2	Dgat2	2.11584	2e-05
Golgi membrane protein 1	Golm1	2.1144	1.63e-06
Atp5s-like	Atp5sl	2.11297	2.11e-05
Transmembrane protein 191c	Tmem191c	2.11281	0.00021368
Adipocyte plasma membrane associated protein	Apmap	2.11275	6.74e-06
Exostoses (multiple)-like 2	Extl2	2.10989	2.88e-06
Sh3-domain binding protein 4	Sh3bp4	2.10936	3.97e-06
Inhibin beta-b	Inhbb	2.10883	0.00044776
Vesicle-associated membrane protein 2	Vamp2	2.1086	0.00568917
Glutaryl-coenzyme a dehydrogenase	Gcdh	2.10809	1.98e-05
Cd320 antigen	Cd320	2.1065	1.68e-06
Atm interactor	Atmin	2.10593	6.1e-06
Eukaryotic translation initiation factor 1a, x-linked	Eif1ax	2.10432	4.41e-05
Receptor-type tyrosine-protein phosphatase eta-like /// protein tyrosine phosphatase, receptor type, j	Loc102641972 /// ptprj	2.10422	0.00408396
Superoxide dismutase 2, mitochondrial	Sod2	2.10421	4.37e-07
Shroom family member 3	Shroom3	2.10381	0.00275905
Transmembrane emp24-like trafficking protein 10 (yeast)	Tmed10	2.10341	5.33e-07
Rho gdp dissociation inhibitor (gdi) gamma	Arhgdig	2.1027	2.81e-06
Interferon (alpha and beta) receptor 2	Ifnar2	2.10246	7.2e-07
Zinc finger, cchc domain containing 18	Zcchc18	2.10207	0.00018938
Sorting nexin 18	Snx18	2.10147	1.93e-06
Cleavage stimulation factor, 3' pre-rna subunit 2	Cstf2	2.10076	2.2e-05
Polyribonucleotide nucleotidyltransferase 1	Pnpt1	2.09907	8.2e-05
Ubiquitin-conjugating enzyme e2 variant 2	Ube2v2	2.09743	0.00120974
Tnfaip3 interacting protein 1	Tnip1	2.0951	5.67e-06
Apolipoprotein e	Apoe	2.09375	4.01e-05
Tyrosine kinase, non-receptor, 2	Tnk2	2.09312	0.00021114
Dalr anticodon binding domain containing 3	Dalrd3	2.08597	6.11e-06
Radial spoke head 9 homolog (chlamydomonas)	Rsph9	2.08571	2.71e-05
Riken cdna 1110008p14 gene	1110008p14rik	2.08525	9.08e-06
Methyltransferase like 8	Mettl8	2.08376	2.82e-05
Z-dna binding protein 1	Zbp1	2.08312	6.08e-06
Zinc finger and btb domain containing 21	Zbtb21	2.08064	9.59e-05
Crystallin, zeta	Cryz	2.07925	1.26e-06
Cingulin-like 1	Cgnl1	2.07909	5.36e-07
Protein phosphatase 1b, magnesium dependent, beta isoform	Ppm1b	2.07736	1.43e-06
Ubiquitin-associated protein 1	Ubap1	2.07697	8.01e-07
Zinc finger protein 830	Zfp830	2.07668	0.00062507
Egf domain-specific o-linked n-acetylglucosamine (glcnac) transferase	Eogt	2.07606	1.56e-05
Purinergic receptor p2x, ligand-gated ion channel, 3	P2rx3	2.07577	0.00034361
Glucosamine-phosphate n-acetyltransferase 1	Gnpnat1	2.07575	2.2e-06
Component of oligomeric golgi complex 8	Cog8	2.07505	2.36e-06
Ring finger protein 11	Rnf11	2.07454	8.57e-07
Pecanex-like 4 (drosophila)	Pcnxl4	2.07097	4.15e-06
Zinc finger protein interacting with k protein 1	Zik1	2.07021	9.59e-05
Catechol-o-methyltransferase	Comt	2.06964	0.00205738
Potassium voltage-gated channel, subfamily h (eag-related), member 2	Kcnh2	2.0695	0.00012766
Afg3-like aaa atpase 2	Afg3l2	2.0684	4.8e-05
Iron-sulfur cluster assembly 2 homolog (s. Cerevisiae)	Isca2	2.06738	2.79e-06
Proteasome (prosome, macropain) 26s subunit, non-atpase, 10	Psmd10	2.06643	6.77e-06
Phosphodiesterase 10a	Pde10a	2.0644	0.00057784
Hect, uba and wwe domain containing 1	Huwe1	2.06358	4.43e-06
Zinc finger protein 2	Zfp2	2.06241	1.79e-05
Transcription elongation factor b (siii), polypeptide 1	Tceb1	2.06079	3.66e-06
Transforming growth factor beta regulated gene 1	Tbrg1	2.06012	1.35e-06
Solute carrier family 30 (zinc transporter), member 4	Slc30a4	2.05901	2e-05
Ventral anterior homeobox 2	Vax2	2.05895	1.75e-05
Translocase of inner mitochondrial membrane 8a1	Timm8a1	2.05877	1.34e-05
Glycogenin	Gyg	2.05795	6.18e-06
Protein-l-isoaspartate (d-aspartate) o-methyltransferase domain containing 2	Pcmtd2	2.0577	0.00100164
Mitochondrial ribosomal protein l44	Mrpl44	2.05761	5.05e-06
Heat shock protein 9	Hspa9	2.05692	9.05e-07
Creb/atf bzip transcription factor	Crebzf	2.05451	0.00473611
Complement component 1, r subcomponent a	C1ra	2.05326	2.31e-06
Friend leukemia integration 1	Fli1	2.04707	0.00014722
Snail family zinc finger 2	Snai2	2.04684	2.66e-05
Dna-damage regulated autophagy modulator 2	Dram2	2.04526	5.48e-05
Androgen receptor	Ar	2.04403	0.00050185
Insulin receptor substrate 2	Irs2	2.04269	3.8e-05
Predicted gene, 20559	Gm20559	2.04027	3.82e-06
Karyopherin (importin) alpha 1	Kpna1	2.03961	0.00052265
Poliovirus receptor	Pvr	2.0394	4.38e-05
Zinc finger protein 281	Zfp281	2.03939	4.21e-06
Intraflagellar transport 81	Ift81	2.0388	4.08e-06
Translocase of outer mitochondrial membrane 70 homolog a (yeast)	Tomm70a	2.03765	0.00012857
Cytotoxic t lymphocyte-associated protein 2 beta	Ctla2b	2.03687	7.87e-07
Guanine nucleotide binding protein (g protein), beta polypeptide 1-like	Gnb1l	2.03599	1.9e-05
Meteorin, glial cell differentiation regulator-like	Metrnl	2.03584	4.65e-06
Chemokine (c-c motif) ligand 2	Ccl2	2.03568	5.8e-05
Riken cdna 1700010i14 gene	1700010i14rik	2.03453	0.00010202
Translocase of inner mitochondrial membrane 10	Timm10	2.03425	1.86e-05
Udp-glucuronate decarboxylase 1	Uxs1	2.03421	0.00014195
Coenzyme q3 homolog, methyltransferase (yeast)	Coq3	2.03367	4.77e-05
Rap1 interacting factor 1 homolog (yeast)	Rif1	2.03158	0.00067701
Ww domain-containing oxidoreductase	Wwox	2.03115	1.22e-05
Phosphoribosyl pyrophosphate synthetase 1 /// phosphoribosyl pyrophosphate synthetase 1-like 3	Prps1 /// prps1l3	2.0308	0.00078912
Wd repeat domain 33	Wdr33	2.03078	0.0003787
Ubiquitin-conjugating enzyme e2w (putative)	Ube2w	2.02946	0.00119469
Znrd1 antisense	Znrd1as	2.02938	7.15e-05
Coiled-coil-helix-coiled-coil-helix domain containing 4	Chchd4	2.02816	1.81e-05
Olfactomedin-like 2b	Olfml2b	2.02799	5.95e-06
Family with sequence similarity 63, member a	Fam63a	2.02779	1.19e-05
Neogenin	Neo1	2.02566	5.46e-06
Collagen, type v, alpha 1	Col5a1	2.02544	2.63e-06
Lysine rich nucleolar protein 1	Knop1	2.02537	1.72e-06
Family with sequence similarity 118, member b	Fam118b	2.02375	3.11e-06
Taxilin beta	Txlnb	2.02302	0.0035914
Protein kinase, dna activated, catalytic polypeptide	Prkdc	2.02289	1.84e-05
Guanylate binding protein 2b	Gbp2b	2.0224	3.53e-06
At rich interactive domain 5b (mrf1-like)	Arid5b	2.02226	4.07e-06
G protein-coupled receptor 137b /// g protein-coupled receptor 137b, pseudogene	Gpr137b /// gpr137b-ps	2.02225	6.32e-07
Hydroxysteroid (17-beta) dehydrogenase 10	Hsd17b10	2.02173	1.74e-05
Fyn binding protein	Fyb	2.01999	2.31e-05
Aftiphilin	Aftph	2.01965	6.32e-06
Bystin-like	Bysl	2.01898	5.53e-05
Methylthioadenosine phosphorylase	Mtap	2.01676	1.11e-06
Apolipoprotein a-i binding protein	Apoa1bp	2.01363	8.73e-07
Interferon-induced protein with tetratricopeptide repeats 1	Ifit1	2.01189	6.18e-05
Methylenetetrahydrofolate dehydrogenase (nad+ dependent), methenyltetrahydrofolate cyclohydrolase	Mthfd2	2.01075	4.8e-06
Glypican 6	Gpc6	2.0099	4.17e-05
Mitogen-activated protein kinase 8 interacting protein 1	Mapk8ip1	2.00985	0.00021457
Cytidine and dcmp deaminase domain containing 1	Cdadc1	2.00905	0.00053742
Atp-binding cassette, sub-family c (cftr/mrp), member 5	Abcc5	2.00848	1.74e-06
Mesoderm development candidate 2	Mesdc2	2.0067	9.85e-07
Gtp cyclohydrolase 1	Gch1	2.00621	0.00193333
Cytochrome p450, family 39, subfamily a, polypeptide 1	Cyp39a1	2.00435	0.0004947
Ddhd domain containing 1	Ddhd1	2.00421	0.00043874
Progesterone receptor membrane component 2	Pgrmc2	2.0035	2.57e-05
Bridging integrator 1	Bin1	2.00324	1.68e-06
Protein kinase c, delta	Prkcd	2.00296	4.62e-06
Trna methyltransferase 10b	Trmt10b	2.00293	0.00011142
Ankyrin repeat domain 13c	Ankrd13c	2.00285	1.52e-05
2-oxoglutarate and iron-dependent oxygenase domain containing 3	Ogfod3	2.00181	2.89e-05
Xylulokinase homolog (h. Influenzae)	Xylb	2.00108	0.0004947
Cadherin 2	Cdh2	2.001	1.87e-05
Phosphatidylserine decarboxylase, pseudogene 1 /// phosphatidylserine decarboxylase, pseudogene 3	Pisd-ps1 /// pisd-ps3	2.0009	7.89e-05
Cysteine and glycine-rich protein 1	Csrp1	2.00068	0.00016953
Ganglioside-induced differentiation-associated protein 1-like 1	Gdap1l1	1.99735	0.00032218
Carbonic anhydrase 11	Car11	1.99688	3.06e-05
Wd repeat domain 12	Wdr12	1.99679	6.18e-05
Insulin-like growth factor 2 mrna binding protein 2	Igf2bp2	1.99664	1.89e-06
Slit-robo rho gtpase activating protein 2	Srgap2	1.99639	4.02e-06
Serine (or cysteine) peptidase inhibitor, clade i, member 2	Serpini2	1.99507	8.45e-05
Solute carrier family 7 (cationic amino acid transporter, y+ system), member 2	Slc7a2	1.99503	0.00018189
Rab9, member ras oncogene family	Rab9	1.99447	6.08e-06
Rrs1 ribosome biogenesis regulator homolog (s. Cerevisiae)	Rrs1	1.99402	6.73e-06
Complement component (3b/4b) receptor 1-like	Cr1l	1.9927	7.81e-06
Regulator of chromosome condensation (rcc1) and btb (poz) domain containing protein 2	Rcbtb2	1.99246	0.00038093
Bicaudal d homolog 1 (drosophila)	Bicd1	1.99126	4.37e-05
Dopey family member 2	Dopey2	1.99124	3.19e-05
Suppression of tumorigenicity 5	St5	1.99108	8.24e-06
Iroquois related homeobox 1 (drosophila)	Irx1	1.9895	4.37e-06
Six transmembrane epithelial antigen of the prostate 1	Steap1	1.9889	8.98e-07
Dual specificity phosphatase 16	Dusp16	1.98797	3.31e-06
Chloride channel 3	Clcn3	1.98683	3.4e-05
Xenotropic and polytropic retrovirus receptor 1	Xpr1	1.9866	1.34e-05
Ras homolog gene family, member c	Rhoc	1.98498	0.00112429
Solute carrier organic anion transporter family, member 1a6	Slco1a6	1.98375	0.00147251
Limb region 1	Lmbr1	1.98354	5.1e-05
Baculoviral iap repeat-containing 2	Birc2	1.98332	4.21e-06
Queuine trna-ribosyltransferase 1	Qtrt1	1.98301	9.13e-06
Rna methyltransferase like 1	Rnmtl1	1.98291	1.12e-06
Calmin	Clmn	1.98231	0.00025643
Membrane-spanning 4-domains, subfamily a, member 4d	Ms4a4d	1.9822	8.16e-05
Keratinocyte associated protein 2	Krtcap2	1.98172	6.59e-06
Programmed cell death 6 interacting protein	Pdcd6ip	1.98099	0.00043658
Htra serine peptidase 3	Htra3	1.98077	5.08e-05
Low density lipoprotein receptor-related protein associated protein 1	Lrpap1	1.98029	7.39e-06
Ring finger protein 38	Rnf38	1.97847	2.64e-06
Rab gtpase activating protein 1	Rabgap1	1.97694	0.00603852
Coiled-coil domain containing 120	Ccdc120	1.97613	0.00012539
Methylcrotonoyl-coenzyme a carboxylase 1 (alpha)	Mccc1	1.97601	9.7e-06
Ly6/neurotoxin 1	Lynx1	1.97504	1.3e-05
Tnf receptor-associated protein 1	Trap1	1.97503	1.74e-06
Orm1-like 1 (s. Cerevisiae)	Ormdl1	1.97493	0.00345037
Junction-mediating and regulatory protein	Jmy	1.97233	0.0048985
Apurinic/apyrimidinic endonuclease 1	Apex1	1.97127	1.33e-06
U2af homology motif (uhm) kinase 1	Uhmk1	1.96974	1.33e-05
Ferric-chelate reductase 1	Frrs1	1.96914	3.7e-05
Natriuretic peptide receptor 2	Npr2	1.96912	5.07e-05
Son of sevenless homolog 2 (drosophila)	Sos2	1.96879	0.000191
Sry (sex determining region y)-box 12	Sox12	1.96776	5.6e-05
Ral gef with ph domain and sh3 binding motif 2	Ralgps2	1.96769	2.32e-06
Prefoldin 2	Pfdn2	1.9662	1.17e-05
Methylmalonyl-coenzyme a mutase	Mut	1.96597	2.17e-05
Tight junction associated protein 1	Tjap1	1.96535	6.08e-06
Purine-rich element binding protein g	Purg	1.96424	0.00012279
Eyes absent 1 homolog (drosophila)	Eya1	1.962	4.17e-05
Yth domain family 3	Ythdf3	1.96045	3.76e-05
Serine hydroxymethyltransferase 2 (mitochondrial)	Shmt2	1.95868	4.53e-05
Prostaglandin reductase 2	Ptgr2	1.95727	0.00028524
Inhibitor of kappab kinase gamma	Ikbkg	1.95683	1.37e-06
Riken cdna 0610031j06 gene	0610031j06rik	1.95568	1.45e-06
Intercellular adhesion molecule 1	Icam1	1.95567	0.00013768
X-linked myotubular myopathy gene 1	Mtm1	1.95491	0.00070926
Fun14 domain containing 2	Fundc2	1.95442	0.00047929
Patatin-like phospholipase domain containing 7	Pnpla7	1.95351	3.15e-05
Rho-related btb domain containing 2	Rhobtb2	1.95181	5.03e-05
Cyclin pas1/pho80 domain containing 1	Cnppd1	1.95113	2.58e-06
Sorting nexin 19	Snx19	1.94905	1.14e-05
Coiled-coil domain containing 90b	Ccdc90b	1.94674	2.19e-05
Interleukin 4 receptor, alpha	Il4ra	1.94646	5.21e-06
Proteasome (prosome, macropain) 26s subunit, atpase, 6	Psmc6	1.94559	0.00778278
Polymerase (rna) iii (dna directed) polypeptide g like	Polr3gl	1.94489	0.00074718
Nuclear receptor subfamily 2, group f, member 2	Nr2f2	1.94329	0.00314983
Teneurin transmembrane protein 4	Tenm4	1.94314	2.01e-05
Sap30 binding protein	Sap30bp	1.9428	1.21e-05
Polymerase (rna) iii (dna directed) polypeptide e	Polr3e	1.94268	1.03e-05
Nme/nm23 nucleoside diphosphate kinase 4	Nme4	1.94199	0.00100154
Adp-ribosylation factor guanine nucleotide-exchange factor 1(brefeldin a-inhibited)	Arfgef1	1.94117	1.75e-06
Pq loop repeat containing 1	Pqlc1	1.94082	9.5e-06
Growth arrest specific 5	Gas5	1.9408	6.01e-06
Complement component 1, q subcomponent binding protein	C1qbp	1.94059	1.19e-06
Phosphatidylinositol-5-phosphate 4-kinase, type ii, alpha	Pip4k2a	1.94056	3.94e-06
Aar2 splicing factor homolog (s. Cerevisiae)	Aar2	1.93691	0.00170951
Cyclin m3	Cnnm3	1.9349	5.43e-06
Nucleolin	Ncl	1.93452	3.85e-06
Phospholipase a1 member a	Pla1a	1.93383	4.23e-06
Protein inhibitor of activated stat 1	Pias1	1.93273	0.00088501
Bro1 domain and caax motif containing	Brox	1.93167	2.22e-06
Pdz and lim domain 7	Pdlim7	1.9313	0.00017177
Mitochondrial ribosomal protein s18b	Mrps18b	1.92985	4.73e-06
Riken cdna 5430417l22 gene	5430417l22rik	1.92888	7.98e-06
Interferon gamma induced gtpase	Igtp	1.92887	0.00048463
Yes-associated protein 1	Yap1	1.9275	5.51e-06
Torsin family 4, member a	Tor4a	1.9275	8.85e-06
Motile sperm domain containing 1	Mospd1	1.92667	1.42e-05
Quiescin q6 sulfhydryl oxidase 1	Qsox1	1.9241	5.19e-06
Vacuolar protein sorting 53 (yeast)	Vps53	1.92248	3.02e-06
Zinc finger and btb domain containing 44	Zbtb44	1.92109	1.4e-05
Asparagine synthetase domain containing 1	Asnsd1	1.92019	1.72e-06
Regulation of nuclear pre-mrna domain containing 1a	Rprd1a	1.91977	6.84e-06
Charged multivesicular body protein 1b	Chmp1b	1.91885	2.41e-05
Prolyl-trna synthetase (mitochondrial)(putative)	Pars2	1.91843	2.51e-05
Re1-silencing transcription factor	Rest	1.91798	0.00386607
Glycerophosphodiester phosphodiesterase domain containing 1	Gdpd1	1.91782	0.00024488
Solute carrier family 44, member 1	Slc44a1	1.91694	4.18e-05
Mitochondrial ribosomal protein s14	Mrps14	1.91627	4.09e-05
Rab8b, member ras oncogene family	Rab8b	1.91368	2.07e-05
Transmembrane channel-like gene family 6	Tmc6	1.91288	1.51e-05
Yy1 transcription factor	Yy1	1.91192	4.93e-06
Interferon gamma inducible protein 47	Ifi47	1.91135	1.01e-05
Formin 1	Fmn1	1.91124	0.00012715
Reticulocalbin 2	Rcn2	1.90995	0.00117018
Wingless-type mmtv integration site family, member 5b	Wnt5b	1.90954	0.00174471
Protein-l-isoaspartate (d-aspartate) o-methyltransferase domain containing 1	Pcmtd1	1.90953	0.00010298
Emopamil binding protein-like	Ebpl	1.90948	5.68e-05
Asparagine synthetase	Asns	1.90891	9.02e-06
Solute carrier family 25, member 51	Slc25a51	1.90733	3.02e-06
Homeodomain interacting protein kinase 3	Hipk3	1.90708	2.29e-05
Chromobox 8	Cbx8	1.90624	7.46e-06
Ras-like, family 12	Rasl12	1.90419	1.36e-05
Solute carrier family 12, member 5	Slc12a5	1.90344	4.92e-06
Zinc finger protein 568	Zfp568	1.9028	0.00711548
Kelch-like 26	Klhl26	1.90229	1.07e-05
Marcks-like 1	Marcksl1	1.90214	2.83e-05
Rab interacting lysosomal protein-like 1	Rilpl1	1.90102	0.00032569
Von willebrand factor a domain containing 8	Vwa8	1.90011	0.00170951
Cytosolic iron-sulfur protein assembly 1	Ciao1	1.89929	3.1e-06
Mitochondrial ribosomal protein l46	Mrpl46	1.89755	7.81e-06
Tgf-beta activated kinase 1/map3k7 binding protein 3	Tab3	1.89733	2.9e-05
Wingless-type mmtv integration site family, member 5a	Wnt5a	1.89699	3.67e-05
Ubiquitin carboxyl-terminal esterase l5	Uchl5	1.89671	0.00013448
Tripartite motif-containing 44	Trim44	1.89618	2.52e-06
Dnaj (hsp40) homolog, subfamily c, member 27	Dnajc27	1.89507	0.00030648
Methyltransferase like 21a	Mettl21a	1.8941	7.63e-05
Transmembrane protein 141	Tmem141	1.89399	3.98e-06
Islet cell autoantigen 1	Ica1	1.89351	0.00128686
Calpain 1	Capn1	1.89335	0.00078186
Tudor domain containing 7	Tdrd7	1.89296	1.12e-05
Activating transcription factor 5	Atf5	1.89227	0.0003796
Cytochrome c oxidase subunit vib polypeptide 2	Cox6b2	1.89216	0.00116435
Laminin, alpha 5	Lama5	1.89116	2.91e-05
Ubiquilin 4	Ubqln4	1.88999	0.00088277
Glutamine and serine rich 1	Qser1	1.88932	0.00023654
Cathepsin a	Ctsa	1.88856	1.62e-06
Bifunctional apoptosis regulator	Bfar	1.88846	6.58e-05
Notch 2	Notch2	1.88767	3.22e-05
Porcupine homolog (drosophila)	Porcn	1.88639	7.11e-05
Growth arrest and dna-damage-inducible 45 gamma	Gadd45g	1.88639	2.3e-05
Mitochondrial ribosomal protein l38	Mrpl38	1.88574	5.01e-05
N(alpha)-acetyltransferase 15, nata auxiliary subunit	Naa15	1.88531	5.4e-05
Zinc finger protein 51	Zfp51	1.88458	0.00098041
Angiomotin-like 2	Amotl2	1.88395	4.32e-06
Microfibrillar-associated protein 3	Mfap3	1.88331	7.22e-05
Myosin va	Myo5a	1.88287	3.15e-06
Vasohibin 2	Vash2	1.8822	3.31e-06
Guanine nucleotide binding protein, alpha 14	Gna14	1.88183	0.00016674
Leptin receptor overlapping transcript-like 1	Leprotl1	1.8814	5.26e-05
Triggering receptor expressed on myeloid cells 2	Trem2	1.88126	2.79e-05
Clusterin associated protein 1	Cluap1	1.87866	8.09e-06
Predicted gene 561	Gm561	1.87858	1.64e-05
Cytohesin 1	Cyth1	1.87809	8.9e-06
Ribulose-5-phosphate-3-epimerase	Rpe	1.87755	3.91e-05
Riken cdna 2310061i04 gene	2310061i04rik	1.87752	0.00017109
Special at-rich sequence binding protein 1	Satb1	1.87674	0.00033854
Zinc finger and scan domain containing 26	Zscan26	1.87621	6.16e-05
Riken cdna 9430016h08 gene	9430016h08rik	1.87592	4.52e-05
Expressed sequence c79468	C79468	1.87554	9.57e-05
Trinucleotide repeat containing 6c	Tnrc6c	1.87442	6.16e-05
Sphingomyelin phosphodiesterase 1, acid lysosomal	Smpd1	1.87387	2.74e-06
Carnitine deficiency-associated gene expressed in ventricle 3	Cdv3	1.87359	3.89e-06
Cleavage and polyadenylation specific factor 2	Cpsf2	1.87244	1.32e-05
Reticulocalbin 3, ef-hand calcium binding domain	Rcn3	1.87203	6.22e-06
Leucine-rich repeat-containing g protein-coupled receptor 6	Lgr6	1.87192	0.0001142
Chloride channel 5	Clcn5	1.87174	6.3e-06
Dual serine/threonine and tyrosine protein kinase	Dstyk	1.87171	0.00021367
Adrenergic receptor, beta 2	Adrb2	1.87156	0.00141359
Serine (or cysteine) peptidase inhibitor, clade f, member 1	Serpinf1	1.87093	0.00010729
Bisphosphate 3'-nucleotidase 1	Bpnt1	1.86788	0.00040509
Nima (never in mitosis gene a)-related expressed kinase 6	Nek6	1.86713	3.19e-05
Pdz and lim domain 5	Pdlim5	1.8665	3.69e-05
Ccaat/enhancer binding protein (c/ebp), gamma	Cebpg	1.86536	1.81e-05
Discoidin, cub and lccl domain containing 1	Dcbld1	1.8653	1.47e-05
Galactosidase, beta 1-like	Glb1l	1.86438	0.00038509
Lysophosphatidylglycerol acyltransferase 1	Lpgat1	1.86433	5.41e-06
Predicted gene 16340 /// interferon activated gene 203 /// flocculation protein flo11-like	Gm16340 /// ifi203 /// loc100862473	1.86417	0.0008688
Sec16 homolog a (s. Cerevisiae)	Sec16a	1.86409	2.31e-06
Coiled-coil serine rich 2	Ccser2	1.86202	1.6e-05
Phospholipid scramblase 1	Plscr1	1.86155	6.54e-05
Factor 8-associated gene a	F8a	1.86034	8.01e-05
Family with sequence similarity 102, member a	Fam102a	1.86017	5.48e-05
Intermediate filament family orphan 1	Iffo1	1.85871	0.00038508
Related ras viral (r-ras) oncogene homolog 2	Rras2	1.85803	0.00020545
Beta-2 microglobulin	B2m	1.8574	8.47e-06
Heparan sulfate (glucosamine) 3-o-sulfotransferase 1	Hs3st1	1.85724	9.03e-05
Tetratricopeptide repeat domain 13	Ttc13	1.8567	2.3e-06
Tcf3 (e2a) fusion partner	Tfpt	1.85653	0.00140843
Udp-glucose glycoprotein glucosyltransferase 2	Uggt2	1.85554	8.49e-05
Lim domains containing 1	Limd1	1.85507	5.41e-05
Patched homolog 1	Ptch1	1.85487	6.7e-05
Phosphatidylinositol 3-kinase, regulatory subunit, polypeptide 1 (p85 alpha)	Pik3r1	1.85476	7.96e-05
Glucosamine (udp-n-acetyl)-2-epimerase/n-acetylmannosamine kinase	Gne	1.85454	0.00014786
F-box protein 22	Fbxo22	1.854	1.03e-05
Mitochondrial trans-2-enoyl-coa reductase	Mecr	1.85357	0.00014138
Sorbin and sh3 domain containing 1	Sorbs1	1.85284	8.82e-06
Rho gtpase activating protein 39	Arhgap39	1.85259	9.06e-05
Pinin	Pnn	1.85193	0.00303645
Coiled-coil domain containing 58	Ccdc58	1.85186	4.55e-06
Mitochondrial ribosomal protein l15	Mrpl15	1.85044	4.22e-06
Neural precursor cell expressed, developmentally down-regulated gene 9	Nedd9	1.84865	0.00315988
Tubulin folding cofactor e-like	Tbcel	1.84864	4.76e-05
Protein phosphatase 4, regulatory subunit 2	Ppp4r2	1.84715	1.42e-05
Zinc finger protein 772	Zfp772	1.84655	0.00058675
Atpase, cu++ transporting, alpha polypeptide	Atp7a	1.84547	2.93e-05
Immunoglobulin superfamily containing leucine-rich repeat	Islr	1.84445	0.00095311
Phosphatidylinositol glycan anchor biosynthesis, class n	Pign	1.8441	7.59e-05
Signal transducing adaptor molecule (sh3 domain and itam motif) 1	Stam	1.84333	9.17e-05
Saccharopine dehydrogenase (putative)	Sccpdh	1.84291	0.00048315
Syntaxin 6	Stx6	1.84266	5.52e-06
Carboxypeptidase d	Cpd	1.84228	0.00697106
Casitas b-lineage lymphoma-like 1	Cbll1	1.84107	0.00029412
Histocompatibility 2, t region locus 10 /// histocompatibility 2, t region locus 22 /// histocompatibility 2, t region locus 9	H2-t10 /// h2-t22 /// h2-t9	1.84082	9.47e-06
Mitochondrial fission factor	Mff	1.83983	4.38e-05
Transmembrane protein 140	Tmem140	1.83967	3.13e-05
Carbohydrate (n-acetylgalactosamine 4-0) sulfotransferase 14	Chst14	1.83912	4.65e-06
Gata binding protein 3	Gata3	1.83907	0.00019889
Nephronophthisis 1 (juvenile) homolog (human)	Nphp1	1.83774	2.82e-05
Dead (asp-glu-ala-asp) box polypeptide 10	Ddx10	1.83763	0.00029506
Zinc finger protein 955b	Zfp955b	1.83746	0.00027516
Rna polymerase ii associated protein 2	Rpap2	1.83686	5.24e-05
Fucose mutarotase	Fuom	1.83593	1.32e-05
Talin 1	Tln1	1.83589	0.00382046
Orosomucoid 1	Orm1	1.8346	0.00010753
Mitochondrial carrier homolog 2 (c. Elegans)	Mtch2	1.83458	0.0002958
Ring finger and fyve like domain containing protein	Rffl	1.83345	5.99e-05
Fast kinase domains 2	Fastkd2	1.83266	1.29e-05
Oxidoreductase nad-binding domain containing 1	Oxnad1	1.83199	0.00010752
Protein-tyrosine sulfotransferase 2	Tpst2	1.82939	2.26e-06
Tumor necrosis factor receptor superfamily, member 22	Tnfrsf22	1.82905	0.00234243
Solute carrier family 25, member 36	Slc25a36	1.82852	0.00038753
S-adenosylhomocysteine hydrolase-like 2	Ahcyl2	1.82755	9.02e-06
Zinc finger protein x-linked	Zfx	1.82707	3.12e-05
Tetraspanin 12	Tspan12	1.82688	0.00016344
Ubiquitin-conjugating enzyme e2f (putative)	Ube2f	1.82617	1.45e-05
Calcium and integrin binding family member 2	Cib2	1.8261	4.14e-05
Rhotekin 2	Rtkn2	1.82549	0.00010706
Phosphatidylserine decarboxylase, pseudogene 3	Pisd-ps3	1.82507	6.53e-06
Carboxypeptidase x 2 (m14 family)	Cpxm2	1.82364	0.00210494
Riken cdna 4933434e20 gene /// predicted gene 7664	4933434e20rik /// gm7664	1.8229	0.00025207
Phosducin-like	Pdcl	1.82262	0.00020372
Lim motif-containing protein kinase 2	Limk2	1.82261	9.31e-06
Family with sequence similarity 13, member b	Fam13b	1.82201	5.81e-05
Protein phosphatase 1, regulatory (inhibitor) subunit 8	Ppp1r8	1.82181	0.00783975
Aarf domain containing kinase 4	Adck4	1.82171	2.42e-05
Degenerative spermatocyte homolog 1 (drosophila)	Degs1	1.8217	0.00025367
Polymerase (rna) i polypeptide b	Polr1b	1.82145	1.75e-05
Ubx domain protein 2b	Ubxn2b	1.82141	0.00059713
Cdk5 regulatory subunit associated protein 1	Cdk5rap1	1.82097	0.00026947
Branched chain aminotransferase 1, cytosolic	Bcat1	1.82064	3.09e-05
Syntaxin 17	Stx17	1.82029	7.9e-05
Fibronectin 1	Fn1	1.82023	0.00011428
Protein kinase, x-linked	Prkx	1.81982	9.31e-05
Major vault protein	Mvp	1.81921	0.00036285
Asparagine-linked glycosylation 2 (alpha-1,3-mannosyltransferase)	Alg2	1.81892	0.0081993
Biregional cell adhesion molecule-related/down-regulated by oncogenes (cdon) binding protein	Boc	1.8177	0.00024448
Eukaryotic translation initiation factor 1a	Eif1a	1.81748	0.00015892
Gtpase activating protein (sh3 domain) binding protein 1	G3bp1	1.81726	4.44e-05
Zinc finger with krab and scan domains 6	Zkscan6	1.81562	3.56e-05
Nischarin	Nisch	1.81507	0.00196462
Cytochrome c oxidase subunit viia polypeptide 2-like	Cox7a2l	1.81495	3.69e-06
A disintegrin and metallopeptidase domain 12 (meltrin alpha)	Adam12	1.81416	0.00083349
Family with sequence similarity 122, member a	Fam122a	1.81379	0.00087704
Dehydrogenase/reductase (sdr family) member 3	Dhrs3	1.81368	6.75e-05
Aspartyl aminopeptidase	Dnpep	1.81367	4.18e-06
Eukaryotic translation initiation factor 3, subunit c	Eif3c	1.81257	6.68e-06
Leukemia inhibitory factor receptor	Lifr	1.81096	0.00068855
Hig1 domain family, member 1a	Higd1a	1.81069	0.00013414
Endoplasmic reticulum chaperone sil1 homolog (s. Cerevisiae)	Sil1	1.81017	4.42e-06
Protein phosphatase 1, regulatory (inhibitor) subunit 7	Ppp1r7	1.80899	3.4e-05
Sulfatase modifying factor 1	Sumf1	1.80813	1.49e-05
Armadillo repeat containing 10	Armc10	1.80778	7.73e-06
Xylosyltransferase ii	Xylt2	1.80742	0.00093722
Suppressor apc domain containing 1	Sapcd1	1.80728	0.00020322
Mad2 mitotic arrest deficient-like 2	Mad2l2	1.80704	0.00032962
Heparan-alpha-glucosaminide n-acetyltransferase	Hgsnat	1.80689	1.81e-05
Makorin, ring finger protein, 3	Mkrn3	1.80668	0.00035831
Udp-n-acetyl-alpha-d-galactosamine:polypeptide n-acetylgalactosaminyltransferase 10	Galnt10	1.80635	8.71e-06
Matrix metallopeptidase 11	Mmp11	1.80552	5.03e-05
Lectin, galactoside binding-like	Lgalsl	1.80548	3.11e-05
Myod family inhibitor domain containing	Mdfic	1.8048	0.00011501
Utp6, small subunit (ssu) processome component, homolog (yeast)	Utp6	1.80448	9.15e-06
Nlr family, apoptosis inhibitory protein 1	Naip1	1.80424	0.0001519
Protein phosphatase 3, catalytic subunit, alpha isoform	Ppp3ca	1.80423	1.42e-05
Carnitine palmitoyltransferase 2	Cpt2	1.80332	1e-05
Cysteine rich transmembrane bmp regulator 1 (chordin like)	Crim1	1.80132	0.00010268
Ga repeat binding protein, beta 1	Gabpb1	1.80063	0.00599417
Ring finger protein 7	Rnf7	1.79969	8.9e-06
Mature t cell proliferation 1	Mtcp1	1.79953	8.71e-06
Sestrin 2	Sesn2	1.79946	0.00070766
Par-3 family cell polarity regulator	Pard3	1.79931	0.00179308
Prolyl endopeptidase-like	Prepl	1.79886	6.99e-06
Guanine nucleotide binding protein, alpha 13	Gna13	1.79884	0.00015361
Udp-gal:betaglcnac beta 1,4-galactosyltransferase, polypeptide 4	B4galt4	1.79819	0.00017091
Aldehyde oxidase 1	Aox1	1.79712	0.00098955
Ethylmalonic encephalopathy 1	Ethe1	1.79658	1.65e-05
Atpase, ca++ transporting, cardiac muscle, slow twitch 2	Atp2a2	1.79647	0.00010901
Retinoblastoma binding protein 9	Rbbp9	1.7961	0.00197014
Sestrin 3	Sesn3	1.7949	6.73e-06
Rho gtpase activating protein 5	Arhgap5	1.79484	9.02e-05
Cytochrome c oxidase assembly factor 5	Coa5	1.79399	1.97e-05
Cytochrome p450, family 27, subfamily a, polypeptide 1	Cyp27a1	1.79334	0.00803329
T cell lymphoma invasion and metastasis 2	Tiam2	1.79293	0.00062397
Phospholipase a2, group v	Pla2g5	1.79245	0.00323344
Lipase maturation factor 1	Lmf1	1.79169	6.53e-05
Arp1 actin-related protein 1b, centractin beta	Actr1b	1.79165	0.00675883
Discs, large homolog 4 (drosophila)	Dlg4	1.7908	0.00082852
N-terminal xaa-pro-lys n-methyltransferase 1	Ntmt1	1.79055	2.34e-05
Pre b cell leukemia homeobox 1	Pbx1	1.78915	0.00024741
Proteasome (prosome, macropain) activator subunit 1 (pa28 alpha)	Psme1	1.78867	5.86e-05
Elk4, member of ets oncogene family	Elk4	1.78862	1.32e-05
Atpase, h+ transporting, lysosomal v1 subunit b2	Atp6v1b2	1.78835	2.97e-05
Arrestin, beta 2	Arrb2	1.78784	0.00186682
Dual-specificity tyrosine-(y)-phosphorylation regulated kinase 3	Dyrk3	1.78774	3.79e-05
Xanthine dehydrogenase	Xdh	1.78695	2.44e-05
Praja ring finger 1, e3 ubiquitin protein ligase	Pja1	1.78683	0.00015253
Guanine nucleotide binding protein-like 2 (nucleolar)	Gnl2	1.7868	0.00030921
Mitochondrial ribosomal protein s34	Mrps34	1.7867	1.16e-05
Glucuronidase, beta	Gusb	1.78563	0.00039128
Peroxiredoxin 5	Prdx5	1.78552	1.45e-05
Tsukushi	Tsku	1.7853	0.00474787
Bbsome interacting protein 1	Bbip1	1.78446	0.00047534
N(alpha)-acetyltransferase 30, natc catalytic subunit	Naa30	1.78404	0.00128437
Homeodomain interacting protein kinase 1	Hipk1	1.78339	9.04e-06
Uncharacterized loc102643023 /// microfibrillar-associated protein 1a /// microfibrillar-associated protein 1b	Loc102643023 /// mfap1a /// mfap1b	1.78338	4.5e-06
Predicted gene 15776 /// guanine nucleotide binding protein (g protein), gamma 5	Gm15776 /// gng5	1.7826	8.52e-06
Angio-associated migratory protein	Aamp	1.78234	5.6e-06
Rosbin, round spermatid basic protein 1	Rsbn1	1.78086	1.42e-05
Galactose-1-phosphate uridyl transferase	Galt	1.78059	0.00011418
Zinc finger, ran-binding domain containing 2	Zranb2	1.77949	3.46e-05
Solute carrier family 35, member a5	Slc35a5	1.77943	4.18e-05
Inhibitor of dna binding 1	Id1	1.77931	0.00028336
Sid1 transmembrane family, member 2	Sidt2	1.77858	2.15e-05
Glycosyltransferase 25 domain containing 1	Glt25d1	1.77836	0.00066438
Ets variant 3	Etv3	1.77775	0.0002542
Coenzyme q9 homolog (yeast)	Coq9	1.7771	1.8e-05
Myb/sant-like dna-binding domain containing 4 with coiled-coils	Msantd4	1.77602	0.00025499
Ankyrin repeat domain 40	Ankrd40	1.77598	9.88e-06
Small integral membrane protein 8	Smim8	1.77592	0.00016264
Amyloid beta (a4) precursor-like protein 1	Aplp1	1.77569	0.00437335
Trna methyltransferase 1	Trmt1	1.77532	0.00011634
Transporter 1, atp-binding cassette, sub-family b (mdr/tap)	Tap1	1.7746	9.02e-05
Mpv17 transgene, kidney disease mutant-like	Mpv17l	1.77432	8.2e-05
Rho gtpase activating protein 24	Arhgap24	1.77348	0.0019343
Ef-hand calcium binding domain 2	Efcab2	1.77151	0.00010168
Thrombospondin, type i, domain 1	Thsd1	1.77047	0.00071858
Transcription factor b2, mitochondrial	Tfb2m	1.77013	5.74e-06
Low density lipoprotein receptor class a domain containing 4	Ldlrad4	1.76926	0.0004006
G protein-coupled receptor 137b, pseudogene	Gpr137b-ps	1.76909	1.04e-05
Demethyl-q 7	Coq7	1.76771	8.37e-06
Berardinelli-seip congenital lipodystrophy 2 homolog (seipin)	Bscl2	1.76766	8.69e-05
Actin, alpha 2, smooth muscle, aorta	Acta2	1.76468	0.0001946
Transmembrane protein 62	Tmem62	1.76465	0.0001288
Pseudouridine synthase 1	Pus1	1.76401	1.48e-05
Coactosin-like 1 (dictyostelium)	Cotl1	1.76398	0.00294866
Rfad1, flavin adenine dinucleotide synthetase, homolog (yeast)	Flad1	1.76348	1.83e-05
Methyltransferase like 18	Mettl18	1.76315	2.68e-05
Protein tyrosine phosphatase, mitochondrial 1	Ptpmt1	1.76298	4.23e-05
Rna binding motif protein 43	Rbm43	1.76257	0.00760219
Riken cdna 2610201a13 gene	2610201a13rik	1.76249	5.37e-05
Leucine rich repeat containing 1	Lrrc1	1.76123	0.00010476
Dystroglycan 1	Dag1	1.76043	2.97e-05
Atpase, h+ transporting, lysosomal accessory protein 1	Atp6ap1	1.76017	8.91e-06
Riken cdna 4632428n05 gene	4632428n05rik	1.75934	0.00018801
Peptide deformylase (mitochondrial)	Pdf	1.75925	5.4e-05
Predicted gene 12538 /// orm1-like 3 (s. Cerevisiae)	Gm12538 /// ormdl3	1.75842	1.49e-05
Zinc finger protein 30	Zfp30	1.75759	0.00012548
Cyclin-dependent kinase 9 (cdc2-related kinase)	Cdk9	1.75734	9.59e-06
Histone cluster 2, h2aa2	Hist2h2aa2	1.75728	2.14e-05
Methionyl aminopeptidase type 1d (mitochondrial)	Metap1d	1.75727	5.54e-05
Rar-related orphan receptor alpha	Rora	1.75705	0.00018822
Ph domain and leucine rich repeat protein phosphatase 1	Phlpp1	1.75674	2.3e-05
Zinc finger protein 189	Zfp189	1.75668	0.00021987
Cklf-like marvel transmembrane domain containing 6	Cmtm6	1.75668	0.00024416
Like-glycosyltransferase	Large	1.75525	0.00135264
Zinc finger protein 940	Zfp940	1.75477	0.0039072
Plexin a2	Plxna2	1.75475	3.5e-05
Riken cdna 2700062c07 gene /// predicted gene 9182	2700062c07rik /// gm9182	1.75453	0.00017161
Phosphodiesterase 4b, camp specific	Pde4b	1.7545	0.00064201
Interleukin enhancer binding factor 2	Ilf2	1.75436	0.00013448
Synaptotagmin vii	Syt7	1.75361	7.07e-05
Vasorin	Vasn	1.75283	0.00010363
Snf related kinase	Snrk	1.75276	2.78e-05
Solute carrier family 22, member 23	Slc22a23	1.75275	1.61e-05
Fggy carbohydrate kinase domain containing	Fggy	1.75256	3.68e-05
Granulin	Grn	1.75191	9.42e-06
Kinase suppressor of ras 1	Ksr1	1.75115	0.00146883
Ccaat/enhancer binding protein zeta	Cebpz	1.75067	0.00011025
Tetraspanin 3	Tspan3	1.75061	4.14e-06
Mitogen-activated protein kinase associated protein 1	Mapkap1	1.75053	0.00049273
Zinc finger protein 148	Zfp148	1.74984	0.00010831
Neuron derived neurotrophic factor	Nenf	1.74934	0.00021421
Ribosomal protein s6 kinase polypeptide 1	Rps6kc1	1.74885	0.00055001
Sarcospan	Sspn	1.74823	0.00012518
F-box and wd-40 domain protein 5	Fbxw5	1.74757	0.00471572
Histocompatibility 2, class ii antigen e beta	H2-eb1	1.74747	0.0004935
Tm2 domain containing 2	Tm2d2	1.74671	3.08e-05
Bone morphogenetic protein receptor, type ii (serine/threonine kinase)	Bmpr2	1.74665	0.00224421
Atp-binding cassette, sub-family b (mdr/tap), member 7	Abcb7	1.74599	9.14e-05
Cdna sequence bc002059	Bc002059	1.7443	0.00010696
Imp3, u3 small nucleolar ribonucleoprotein, homolog (yeast)	Imp3	1.74359	2.45e-05
Rna binding motif protein 18	Rbm18	1.74357	3.79e-05
Adp-dependent glucokinase	Adpgk	1.74299	4.81e-05
Interleukin 18	Il18	1.74288	9.74e-06
Protein tyrosine phosphatase, receptor type, g	Ptprg	1.74286	4.71e-05
Male enhanced antigen 1	Mea1	1.74236	0.0001614
F-box protein 16	Fbxo16	1.74228	0.00076844
Mitochondrial ribosomal protein l24	Mrpl24	1.74219	2.77e-05
Chromodomain helicase dna binding protein 1-like	Chd1l	1.74086	0.00011343
Human immunodeficiency virus type i enhancer binding protein 1	Hivep1	1.7408	0.00010882
Heat shock protein 4	Hspa4	1.73948	0.00145685
Ariadne homolog 2 (drosophila)	Arih2	1.73942	7.45e-06
Cdna sequence u90926	U90926	1.73803	0.00696161
Riken cdna 2810474o19 gene	2810474o19rik	1.73761	0.00040371
Yme1-like 1 (s. Cerevisiae)	Yme1l1	1.73641	0.00019225
Src homology 2 domain containing f	Shf	1.73639	0.00112402
Tumor necrosis factor receptor superfamily, member 9	Tnfrsf9	1.73586	2.17e-05
Interferon-related developmental regulator 2	Ifrd2	1.73472	4.6e-05
Ring finger protein, lim domain interacting	Rlim	1.73419	2.08e-05
Transmembrane 7 superfamily member 3	Tm7sf3	1.73408	7.98e-05
Chemokine (c-c motif) ligand 5	Ccl5	1.7333	0.00033082
Serine (or cysteine) peptidase inhibitor, clade b, member 9b	Serpinb9b	1.73236	4.93e-05
Sgt1, suppressor of g2 allele of skp1 (s. Cerevisiae)	Sugt1	1.73231	4.67e-06
Tetraspanin 17	Tspan17	1.73211	3.09e-05
Swa-70 protein	Swap70	1.73084	0.00180087
Ral guanine nucleotide dissociation stimulator-like 3	Rgl3	1.73056	0.00034849
Creb binding protein	Crebbp	1.73014	1.89e-05
Dnaj (hsp40) homolog, subfamily b, member 11	Dnajb11	1.72933	2.97e-05
Exostoses (multiple) 2	Ext2	1.7293	1.23e-05
Isocitrate dehydrogenase 3 (nad+) beta	Idh3b	1.7289	2.61e-05
Kruppel-like factor 7 (ubiquitous)	Klf7	1.72866	0.0002542
Solute carrier family 31, member 1	Slc31a1	1.72848	2.37e-05
Centrosomal protein 19	Cep19	1.7276	0.0004203
Splicing factor 3b, subunit 4	Sf3b4	1.72749	0.00020014
Dynein cytoplasmic 1 light intermediate chain 1	Dync1li1	1.72709	6.86e-06
Low density lipoprotein receptor-related protein 2	Lrp2	1.72632	0.0007696
Swi/snf related, matrix associated, actin dependent regulator of chromatin, subfamily e, member 1	Smarce1	1.726	0.00046059
Phd finger protein 20	Phf20	1.72551	5.33e-06
Zinc finger protein 26	Zfp26	1.72494	7.06e-05
Cop9 (constitutive photomorphogenic) homolog, subunit 2 (arabidopsis thaliana)	Cops2	1.72449	0.00135188
Map kinase-interacting serine/threonine kinase 1	Mknk1	1.72362	0.0001919
Sh3-domain binding protein 1	Sh3bp1	1.72354	0.00015584
Ww domain containing adaptor with coiled-coil	Wac	1.72337	6.38e-05
Ubiquinol-cytochrome c reductase, complex iii subunit vii	Uqcrq	1.72294	2.57e-05
Kinesin-associated protein 3	Kifap3	1.72136	0.00010371
Family with sequence similarity 188, member a	Fam188a	1.72067	2.33e-05
Misato homolog 1 (drosophila)	Msto1	1.71983	6.82e-05
Glucosamine-6-phosphate deaminase 1 pseudogene /// glucosamine-6-phosphate deaminase 1	Gm8615 /// gnpda1	1.71936	6.22e-05
Fibronectin type iii domain containing 4	Fndc4	1.71936	0.0017778
Peroxisomal biogenesis factor 11 beta	Pex11b	1.71869	0.000348
Nima (never in mitosis gene a)-related expressed kinase 3	Nek3	1.71815	0.0002211
Yth domain family 1	Ythdf1	1.71746	2.73e-05
Leucine rich repeat containing 58	Lrrc58	1.71656	0.00167796
Dna-damage-inducible transcript 4	Ddit4	1.71594	0.00012549
Riken cdna 0610009b22 gene	0610009b22rik	1.71492	7.94e-05
Seven in absentia 2	Siah2	1.71454	2.14e-05
Riken cdna 1190005i06 gene	1190005i06rik	1.71423	9.73e-05
Solute carrier family 7 (cationic amino acid transporter, y+ system), member 5	Slc7a5	1.71413	0.00089199
Cerebral cavernous malformation 2	Ccm2	1.71392	7.86e-05
Stam binding protein like 1	Stambpl1	1.71363	3.28e-05
Membrane-spanning 4-domains, subfamily a, member 4b	Ms4a4b	1.71326	0.00034511
Prp31 pre-mrna processing factor 31 homolog (yeast)	Prpf31	1.71266	9.6e-05
Testis specific protein kinase 1	Tesk1	1.71204	8e-05
Herpud family member 2	Herpud2	1.71204	7.69e-05
Clip associating protein 1	Clasp1	1.71156	2.21e-05
Poliovirus receptor-related 1	Pvrl1	1.71117	0.00263603
Integrin alpha v	Itgav	1.7109	1.19e-05
Basic leucine zipper and w2 domains 1	Bzw1	1.71006	0.00175769
E26 avian leukemia oncogene 2, 3' domain	Ets2	1.70989	2.71e-05
Phosphotriesterase related	Pter	1.70968	0.00034723
Tetratricopeptide repeat, ankyrin repeat and coiled-coil containing 1	Tanc1	1.70949	8.71e-06
Dnaj (hsp40) homolog, subfamily a, member 2	Dnaja2	1.70886	2.23e-05
Asparaginyl-trna synthetase	Nars	1.70881	9.66e-06
Ring finger protein 113a1	Rnf113a1	1.70733	3.83e-05
Fc receptor, ige, low affinity ii, alpha polypeptide	Fcer2a	1.70728	0.00106069
F-box and leucine-rich repeat protein 8	Fbxl8	1.70722	0.00120496
Rho guanine nucleotide exchange factor (gef) 25	Arhgef25	1.70667	0.00029909
Lysosomal-associated membrane protein 2	Lamp2	1.70657	6.5e-06
Serum response factor binding protein 1	Srfbp1	1.70623	0.00013227
Nme/nm23 family member 5	Nme5	1.70589	0.00526766
Suppressor of ty 20	Supt20	1.70533	0.00072923
Myb/sant-like dna-binding domain containing 3	Msantd3	1.70455	0.00037947
Poly(rc) binding protein 3	Pcbp3	1.70449	0.00087678
Potassium voltage-gated channel, subfamily q, member 5	Kcnq5	1.70428	0.00040488
Zinc finger protein 68	Zfp68	1.70422	0.00021139
Casein kinase 1, gamma 1	Csnk1g1	1.70414	9.66e-05
Leucine rich repeat containing 42	Lrrc42	1.70282	0.00039132
Tubulointerstitial nephritis antigen-like 1	Tinagl1	1.70274	0.0033596
Laminin, gamma 1	Lamc1	1.70265	0.00116435
Esf1, nucleolar pre-rrna processing protein, homolog (s. Cerevisiae)	Esf1	1.70248	4.14e-05
Asparagine-linked glycosylation 1 (beta-1,4-mannosyltransferase)	Alg1	1.70152	0.00022947
Zinc finger protein 777	Zfp777	1.7014	4.22e-05
Histone cluster 1, h4a /// histone cluster 1, h4b /// histone cluster 1, h4c /// histone cluster 1, h4d /// histone cluster 1, h4f /// histone cluster 1, h4h /// histone cluster 1, h4i /// histone cluster 1, h4j /// histone cluster 1, h4k /// histone cluster 1, h4m /// histone cluster 1, h4n /// histone cluster 2, h4 /// histone cluster 4, h4	Hist1h4a /// hist1h4b /// hist1h4c /// hist1h4d /// hist1h4f /// hist1h4h /// hist1h4i /// hist1h4j /// hist1h4k /// hist1h4m /// hist1h4n /// hist2h4 /// hist4h4	1.70136	0.00017967
Sorting nexin 16	Snx16	1.70041	4.62e-05
Traf family member-associated nf-kappa b activator	Tank	1.69849	0.00827998
Short chain dehydrogenase/reductase family 42e, member 1	Sdr42e1	1.69819	0.00045725
Neutrophil cytosolic factor 4	Ncf4	1.69813	0.00064446
Retinol dehydrogenase 9	Rdh9	1.69786	5.03e-05
Enoyl-coenzyme a, hydratase/3-hydroxyacyl coenzyme a dehydrogenase	Ehhadh	1.69782	0.00028296
Centrosomal protein 68	Cep68	1.69781	1.54e-05
Transmembrane protein with metallophosphoesterase domain	Tmppe	1.69773	0.00165421
Transducin-like enhancer of split 1, homolog of drosophila e(spl)	Tle1	1.69763	2.62e-05
Zinc finger protein 82	Zfp82	1.69689	0.00024444
Forkhead box o3	Foxo3	1.69686	2.12e-05
Deah (asp-glu-ala-his) box polypeptide 32	Dhx32	1.69622	2.09e-05
Monoglyceride lipase	Mgll	1.69568	0.00037891
Crystallin, lambda 1	Cryl1	1.69509	4.64e-05
Inositol 1,4,5-triphosphate receptor 2	Itpr2	1.6944	0.00054641
Myoneurin	Mynn	1.69421	0.00489794
Glycogen synthase 1, muscle	Gys1	1.69419	0.00423417
Hyaluronic acid binding protein 4	Habp4	1.69417	9.07e-05
Atp-binding cassette, sub-family a (abc1), member 2	Abca2	1.69361	0.00088922
Tropomyosin 1, alpha	Tpm1	1.69298	0.00218845
Transforming growth factor, beta receptor i	Tgfbr1	1.69253	0.00053227
Rhophilin, rho gtpase binding protein 2	Rhpn2	1.69219	0.00126234
Tetratricopeptide repeat domain 7b	Ttc7b	1.69201	0.00345784
Leucine rich repeat (in flii) interacting protein 1	Lrrfip1	1.69197	0.00085105
R3h domain and coiled-coil containing 1	R3hcc1	1.6918	0.0001015
Nedd4 family interacting protein 1	Ndfip1	1.69156	1.21e-05
Riken cdna 2510039o18 gene	2510039o18rik	1.69146	9.18e-05
Mckusick-kaufman syndrome	Mkks	1.69131	0.00085799
Deah (asp-glu-ala-his) box polypeptide 40	Dhx40	1.69114	1e-05
Ring finger protein 135	Rnf135	1.69113	0.00183379
Enhancer of yellow 2 homolog (drosophila)	Eny2	1.69068	0.00014138
Pyruvate dehydrogenase (lipoamide) beta	Pdhb	1.68996	0.00545462
Eukaryotic translation initiation factor 2, subunit 2 (beta)	Eif2s2	1.68849	9.28e-06
Minichromosome maintenance deficient 3 (s. Cerevisiae) associated protein	Mcm3ap	1.68825	0.0001005
Phosphatidylinositol transfer protein, membrane-associated 1	Pitpnm1	1.68758	6.58e-05
Transmembrane protein 45a	Tmem45a	1.68593	0.00032962
Cullin 3	Cul3	1.68515	0.00016264
Atpase, ca++-sequestering	Atp2c1	1.68515	0.00792987
N-ethylmaleimide sensitive fusion protein attachment protein beta	Napb	1.68508	0.00789226
Fibroblast growth factor (acidic) intracellular binding protein	Fibp	1.6847	5.91e-05
Dolichyl-phosphate (udp-n-acetylglucosamine) acetylglucosaminephosphotransferase 1 (glcnac-1-p transferase)	Dpagt1	1.68454	1.45e-05
Nadh dehydrogenase (ubiquinone) fe-s protein 2	Ndufs2	1.68431	2.65e-05
Spermatogenesis associated 5	Spata5	1.68321	2.25e-05
Insulin induced gene 2	Insig2	1.68229	9.12e-05
Rna binding motif protein 39	Rbm39	1.68154	0.00014434
Integrin alpha fg-gap repeat containing 1	Itfg1	1.68124	0.00344739
Protein tyrosine phosphatase, receptor type, o	Ptpro	1.68083	8.25e-05
Alcohol dehydrogenase 7 (class iv), mu or sigma polypeptide	Adh7	1.68052	0.00418478
Transglutaminase 2, c polypeptide	Tgm2	1.68049	5.94e-05
Zinc finger protein 191	Zfp191	1.68009	0.00223007
Ras p21 protein activator 2	Rasa2	1.67984	0.00191318
Growth factor independent 1	Gfi1	1.6794	9.61e-05
Carboxypeptidase q	Cpq	1.67891	1.38e-05
Zinc finger protein 65 /// zinc finger protein 738	Zfp65 /// zfp738	1.67879	0.00046119
Transducin-like enhancer of split 3, homolog of drosophila e(spl)	Tle3	1.67869	0.00650527
Oviductal glycoprotein 1	Ovgp1	1.67756	0.00126305
Zinc finger with krab and scan domains 1	Zkscan1	1.67754	4.43e-05
Pleckstrin homology domain containing, family b (evectins) member 2	Plekhb2	1.67727	0.00038275
Zinc finger protein 106	Zfp106	1.67704	2.12e-05
Harvey rat sarcoma oncogene, subgroup r	Rras	1.6769	6.71e-05
Histocompatibility 2, class ii, locus dma	H2-dma	1.67631	0.00059713
Succinate dehydrogenase complex, subunit c, integral membrane protein	Sdhc	1.67599	0.006106
Mitochondrial ribosomal protein l1	Mrpl1	1.67571	5.86e-06
St3 beta-galactoside alpha-2,3-sialyltransferase 5	St3gal5	1.67492	0.00026657
Sequestosome 1	Sqstm1	1.67474	6.78e-06
Kelch-like 22	Klhl22	1.67467	5.48e-05
Zinc finger protein of the cerebellum 4	Zic4	1.67384	0.00017598
Lin-7 homolog c (c. Elegans)	Lin7c	1.67381	0.00463563
Sumo/sentrin specific peptidase 6	Senp6	1.67353	0.00074601
Udp-glcnac:betagal beta-1,3-n-acetylglucosaminyltransferase 1	B3gnt1	1.6733	0.00026135
Growth arrest specific 2	Gas2	1.67329	0.0024417
Jumping translocation breakpoint	Jtb	1.673	1.35e-05
A kinase (prka) anchor protein 17b	Akap17b	1.67296	0.00023079
Suppressor of variegation 4-20 homolog 1 (drosophila)	Suv420h1	1.6729	0.00014358
Proteasome (prosome, macropain) assembly chaperone 4	Psmg4	1.67261	9.95e-05
Protocadherin 10	Pcdh10	1.67183	0.00766757
Riken cdna 1700021f05 gene	1700021f05rik	1.67101	3.36e-05
Phd finger protein 21a	Phf21a	1.67089	0.00034049
Corepressor interacting with rbpj, 1	Cir1	1.67066	0.00044372
Interleukin 33	Il33	1.67058	1.61e-05
G-protein signalling modulator 1 (ags3-like, c. Elegans)	Gpsm1	1.67019	0.00088559
U7 snrnp-specific sm-like protein lsm10	Lsm10	1.66988	2.65e-05
Hemk methyltransferase family member 1	Hemk1	1.66908	9.91e-05
Mannoside acetylglucosaminyltransferase 4, isoenzyme b	Mgat4b	1.66848	0.00014623
Autism susceptibility candidate 2	Auts2	1.66788	0.0030599
Cartilage associated protein	Crtap	1.66775	1.99e-05
U2 small nuclear ribonucleoprotein b	Snrpb2	1.66715	0.00158215
Small edrk-rich factor 1	Serf1	1.66704	0.00011033
Vacuolar protein sorting 4b (yeast)	Vps4b	1.66611	0.00019843
Lectin, mannose-binding 2	Lman2	1.66578	0.00020694
Glutaredoxin 2 (thioltransferase)	Glrx2	1.66505	3.32e-05
Fukutin	Fktn	1.66475	0.00079949
Glutamyl-prolyl-trna synthetase	Eprs	1.66459	3.98e-05
Rna binding motif protein 15	Rbm15	1.66448	0.00078092
Mannosidase 2, alpha b1	Man2b1	1.6638	2.53e-05
Poly (adp-ribose) polymerase family, member 3	Parp3	1.66339	9.03e-05
Myeloid/lymphoid or mixed-lineage leukemia (trithorax homolog, drosophila); translocated to, 11	Mllt11	1.663	0.00010472
Olfactomedin 1	Olfm1	1.66281	0.00061003
Cdna sequence bc003331	Bc003331	1.66262	0.00014205
Neuropilin 1	Nrp1	1.66257	0.00022227
Retinitis pigmentosa gtpase regulator	Rpgr	1.66242	0.00100536
Pescadillo homolog 1, containing brct domain (zebrafish)	Pes1	1.66202	0.00024726
Serum amyloid a 1	Saa1	1.66201	0.00021895
Propionyl-coenzyme a carboxylase, alpha polypeptide	Pcca	1.66122	5.98e-05
Ras suppressor protein 1	Rsu1	1.66121	5.15e-05
Nuclear receptor co-repressor 1	Ncor1	1.66069	6.08e-05
Thioredoxin interacting protein	Txnip	1.66039	6.25e-05
Dimethylarginine dimethylaminohydrolase 2	Ddah2	1.65984	9.41e-05
Small proline-rich protein 2h	Sprr2h	1.65973	0.00019227
Expressed sequence ai413582	Ai413582	1.65895	0.00165405
Thymocyte nuclear protein 1	Thyn1	1.65868	1.54e-05
Programmed cell death 4	Pdcd4	1.65857	2.87e-05
Platelet derived growth factor, alpha	Pdgfa	1.65781	1.97e-05
Haus augmin-like complex, subunit 2	Haus2	1.6578	0.00044208
Transmembrane protein 203	Tmem203	1.65758	0.00012417
Nuclear factor of kappa light polypeptide gene enhancer in b cells inhibitor, epsilon	Nfkbie	1.65718	0.0008499
Gtp binding protein 2	Gtpbp2	1.65716	0.00063618
Camp-regulated phosphoprotein 19	Arpp19	1.65709	6.1e-05
Low-density lipoprotein receptor-related protein 10	Lrp10	1.65704	0.00044944
Enoyl-coenzyme a delta isomerase 2	Eci2	1.65697	3e-05
Killer cell lectin-like receptor subfamily g, member 1	Klrg1	1.6564	0.0005005
Zinc finger protein 426	Zfp426	1.65606	6.44e-05
Kti12 homolog, chromatin associated (s. Cerevisiae)	Kti12	1.65603	0.00018153
Family with sequence similarity 173, member a	Fam173a	1.65601	2.72e-05
Inhibitor of growth family, member 1	Ing1	1.65598	1.46e-05
Alcohol dehydrogenase 5 (class iii), chi polypeptide	Adh5	1.65533	4.09e-05
Zinc finger ccch type containing 12a	Zc3h12a	1.65515	0.00387369
Mitogen-activated protein kinase 6	Mapk6	1.65474	0.00275052
Riken cdna 4930453n24 gene	4930453n24rik	1.65392	2.46e-05
Signal peptidase complex subunit 1 homolog (s. Cerevisiae)	Spcs1	1.65349	0.00014471
B cell translocation gene 2, anti-proliferative	Btg2	1.6526	0.00052108
Signal recognition particle receptor, b subunit	Srprb	1.65229	0.00836148
Prokineticin receptor 1	Prokr1	1.65222	0.00019762
Lysine-rich coiled-coil 1	Krcc1	1.64945	0.00783068
Nadh dehydrogenase (ubiquinone) fe-s protein 1	Ndufs1	1.64924	0.00022429
Coiled-coil domain containing 86	Ccdc86	1.64822	0.00039479
Ufm1-specific peptidase 1	Ufsp1	1.64818	0.00021987
Pet112 homolog (s. Cerevisiae)	Pet112	1.64775	0.00070305
Er degradation enhancer, mannosidase alpha-like 3	Edem3	1.64706	8.54e-05
Breast cancer anti-estrogen resistance 3	Bcar3	1.6467	6.06e-05
Set domain containing 6	Setd6	1.64662	0.00024488
Cyclin-dependent kinase 7	Cdk7	1.64615	0.0002902
Membrane-associated ring finger (c3hc4) 7	Iii.07	1.64565	0.00027514
Zinc finger protein 955a	Zfp955a	1.64563	0.00018976
Transmembrane protein 245	Tmem245	1.64563	5.25e-05
Run and sh3 domain containing 2	Rusc2	1.64523	0.00016083
Heat shock protein 1 (chaperonin 10)	Hspe1	1.64507	8.03e-05
Cullin 9	Cul9	1.64454	0.00039902
Family with sequence similarity 134, member a	Fam134a	1.6445	2.68e-05
Ras homolog gene family, member g	Rhog	1.64439	0.00033229
Tripartite motif-containing 32	Trim32	1.64396	0.00071844
Pyrophosphatase (inorganic) 2	Ppa2	1.6435	5.06e-05
Hairy and enhancer of split 6	Hes6	1.64196	0.00059526
Spry domain containing 4	Spryd4	1.64175	0.00010627
Vacuolar protein sorting 18 (yeast)	Vps18	1.64105	6.82e-05
Cdna sequence bc048403	Bc048403	1.64064	0.00022333
Glypican 4	Gpc4	1.64043	3.38e-05
Kinesin family member 3b	Kif3b	1.64002	0.00019963
Signal recognition particle 14	2014-08-01	1.6397	2.69e-05
Protein sfi1 homolog /// sfi1 homolog, spindle assembly associated (yeast)	Loc100861749 /// sfi1	1.6392	0.0001145
Ubiquitin-conjugating enzyme e2d 2a	Ube2d2a	1.63869	1.14e-05
N-myristoyltransferase 1	Nmt1	1.63813	3.25e-05
Dcn1, defective in cullin neddylation 1, domain containing 1 (s. Cerevisiae)	Dcun1d1	1.63781	0.00075176
Transmembrane protein 205	Tmem205	1.63735	8.74e-05
Ribosomal protein s24	Rps24	1.63664	0.00337027
Trafficking protein particle complex 6a	Trappc6a	1.63646	3.2e-05
Cysteine-rich transmembrane module containing 1	Cystm1	1.6363	0.00034511
Neuropeptide y receptor y1	Npy1r	1.63604	0.00011165
Uri1, prefoldin-like chaperone	Uri1	1.6353	0.00018976
Transmembrane protein 209	Tmem209	1.63387	0.00265477
Active bcr-related gene	Abr	1.63342	4.2e-05
Zinc finger protein 455	Zfp455	1.63331	0.0043561
Btb (poz) domain containing 1	Btbd1	1.63315	2.68e-05
Phosphatidic acid phosphatase type 2c	Ppap2c	1.63305	1.67e-05
Renin binding protein	Renbp	1.63291	4.37e-05
Ankyrin repeat and zinc finger domain containing 1	Ankzf1	1.63257	2.81e-05
Tripartite motif-containing 21	Trim21	1.63157	0.0001004
Plakophilin 3	Pkp3	1.63074	0.00048876
Glioblastoma amplified sequence	Gbas	1.63069	0.00087915
Acid phosphatase 6, lysophosphatidic	Acp6	1.63042	5.53e-05
Tnf receptor-associated factor 5	Traf5	1.63005	3.97e-05
Cyclin c	Ccnc	1.62992	0.00940912
Tribbles homolog 2 (drosophila)	Trib2	1.62936	0.00023761
Cold shock domain containing e1, rna binding	Csde1	1.62923	5.45e-05
Aprataxin	Aptx	1.62907	0.00023738
Lactamase, beta	Lactb	1.62844	0.0006036
Phosphatidylserine decarboxylase /// phosphatidylserine decarboxylase, pseudogene 1 /// phosphatidylserine decarboxylase, pseudogene 3	Pisd /// pisd-ps1 /// pisd-ps3	1.62834	2.9e-05
Alpha-n-acetylglucosaminidase (sanfilippo disease iiib)	Naglu	1.62828	0.00031434
Solute carrier family 26, member 6	Slc26a6	1.62801	0.00095432
Transducer of erbb-2.1	Tob1	1.62733	0.0091882
Protein phosphatase 2, regulatory subunit b, alpha	Ppp2r2a	1.62693	4.38e-05
Adp-ribose/cdp-alcohol diphosphatase, manganese dependent	Adprm	1.62688	0.00080273
Wd repeat domain 26	Wdr26	1.62685	0.00218502
Cystinosis, nephropathic	Ctns	1.62683	0.00038699
Orai calcium release-activated calcium modulator 1	Orai1	1.62614	0.00415459
Selenophosphate synthetase 1	Sephs1	1.62546	0.00185763
Dihydrolipoamide s-acetyltransferase (e2 component of pyruvate dehydrogenase complex)	Dlat	1.62493	0.00110392
1-acylglycerol-3-phosphate o-acyltransferase 3	Agpat3	1.6249	9.82e-05
Poliovirus receptor-related 3	Pvrl3	1.62446	0.00299908
Sperm specific antigen 2	Ssfa2	1.62425	0.0001612
Isoleucine-trna synthetase 2, mitochondrial	Iars2	1.62401	0.00016586
Mitochondrial fission process 1	Mtfp1	1.62393	3.75e-05
Epithelial membrane protein 2	Emp2	1.6231	0.00208966
Mitochondrial methionyl-trna formyltransferase	Mtfmt	1.62257	0.00055208
Ecto-nox disulfide-thiol exchanger 2	Enox2	1.62256	0.0019343
Acyl-coenzyme a binding domain containing 6	Acbd6	1.62105	0.00023039
Superoxide dismutase 1, soluble	Sod1	1.62087	0.00026641
Nlr family member x1	Nlrx1	1.62052	0.00088747
Ngfi-a binding protein 1	Nab1	1.61886	0.00660289
Monoamine oxidase a	Maoa	1.61884	2.38e-05
Single immunoglobulin and toll-interleukin 1 receptor (tir) domain	Sigirr	1.61825	8.09e-05
Protein tyrosine phosphatase, non-receptor type 4	Ptpn4	1.61821	0.00083623
Phosphoribosylglycinamide formyltransferase	Gart	1.61796	3.53e-05
Uhrf1 (icbp90) binding protein 1	Uhrf1bp1	1.6173	0.00011258
Notch 3	Notch3	1.61716	0.00210465
Eukaryotic translation initiation factor 4e binding protein 1	Eif4ebp1	1.61712	8.95e-05
Zinc finger protein 207	Zfp207	1.61704	0.00602624
Tyrosyl-trna synthetase	Yars	1.61689	2.71e-05
Wilms tumour 1-associating protein	Wtap	1.61624	6.02e-05
Solute carrier family 33 (acetyl-coa transporter), member 1	Slc33a1	1.61601	0.00223585
Leucine-rich ppr-motif containing	Lrpprc	1.61556	0.00023654
Serine/threonine/tyrosine interaction protein	Styx	1.61493	0.00131005
Smad family member 4	Smad4	1.61454	9.39e-05
Hiv tat specific factor 1	Htatsf1	1.61397	8.09e-05
Ergic and golgi 3	Ergic3	1.61371	0.00015262
Riken cdna 3110043o21 gene	3110043o21rik	1.61319	0.00029425
Transmembrane protein 218	Tmem218	1.61287	0.0009961
Zinc finger protein 959	Zfp959	1.61246	0.00094959
Death effector domain-containing	Dedd	1.612	0.00033924
S100p binding protein	S100pbp	1.61141	0.00135376
Butyrophilin, subfamily 1, member a1	Btn1a1	1.6106	0.00173407
Zinc finger protein 445	Zfp445	1.61042	0.00054515
Ribosomal protein s20	Rps20	1.61033	0.00064732
Hydroxysteroid dehydrogenase like 2	Hsdl2	1.6099	0.00084484
Breast cancer anti-estrogen resistance 1	Bcar1	1.60942	0.00015524
Activity regulated cytoskeletal-associated protein	Arc	1.60914	0.00167217
Forkhead box c2	Foxc2	1.60878	0.00144955
Plexin a3	Plxna3	1.60845	3.52e-05
Calmodulin regulated spectrin-associated protein 1	Camsap1	1.608	7.59e-05
Trub pseudouridine (psi) synthase homolog 2 (e. Coli)	Trub2	1.6076	0.00012661
Riken cdna 1110054m08 gene	1110054m08rik	1.60725	0.00775427
Bcl2-associated athanogene 5	Bag5	1.60692	8.32e-05
Wntless homolog (drosophila)	Wls	1.60663	3.84e-05
Las1-like (s. Cerevisiae)	Las1l	1.6058	5.36e-05
Transformation related protein 53 binding protein 1	Trp53bp1	1.60552	0.00010805
Cd151 antigen	Cd151	1.60517	4.8e-05
Prickle homolog 4 (drosophila) /// translocase of outer mitochondrial membrane 6 homolog (yeast)	Prickle4 /// tomm6	1.60493	0.00906764
Regulator of g-protein signaling 19	Rgs19	1.6038	0.00055891
Protein tyrosine phosphatase-like (proline instead of catalytic arginine), member b	Ptplb	1.60334	0.00020832
Asteroid homolog 1 (drosophila)	Aste1	1.60258	0.0003394
Guanylate kinase 1	Guk1	1.60241	0.00016042
Sulfite oxidase	Suox	1.60153	2.65e-05
Rio kinase 3	Riok3	1.60135	0.0001214
Angiotensin ii, type i receptor-associated protein	Agtrap	1.60118	0.00051421
Dual specificity phosphatase 13	Dusp13	1.60052	0.00019796
Heme binding protein 2	Hebp2	1.60032	0.00085632
Udp-glucose glycoprotein glucosyltransferase 1	Uggt1	1.60017	0.00090748
Hras-like suppressor	Hrasls	1.59968	0.00062142
Dicer 1, ribonuclease type iii	Dicer1	1.59857	0.00010969
Coiled-coil-helix-coiled-coil-helix domain containing 5	Chchd5	1.5983	0.00018622
At hook containing transcription factor 1	Ahctf1	1.598	0.00020104
Dead (asp-glu-ala-asp) box polypeptide 24	Ddx24	1.59795	2.6e-05
Ring finger protein 44	Rnf44	1.59752	0.0001026
Brx1, biogenesis of ribosomes, homolog (s. Cerevisiae)	Brix1	1.59725	0.00040063
Riken cdna 1700123o20 gene	1700123o20rik	1.59716	0.00017388
Atypical chemokine receptor 3	Ackr3	1.5967	0.00036519
Zinc finger protein 202	Zfp202	1.59626	6.72e-05
Wd repeat domain 75	Wdr75	1.59603	3.37e-05
Pregnancy upregulated non-ubiquitously expressed cam kinase	Pnck	1.59581	0.00285236
Nima (never in mitosis gene a)-related expressed kinase 7	Nek7	1.59521	0.00012737
General transcription factor ii i repeat domain-containing 1	Gtf2ird1	1.59469	0.00019829
Atpase, na+/k+ transporting, beta 3 polypeptide	Atp1b3	1.59457	0.00032528
Cell adhesion molecule 4	Cadm4	1.59386	0.00112655
Nuclear receptor coactivator 4	Ncoa4	1.59372	0.00134629
Gid complex subunit 4, vid24 homolog (s. Cerevisiae)	Gid4	1.5937	0.00127126
Glutamate receptor, ionotropic, kainate 5 (gamma 2)	Grik5	1.59364	0.00137815
Matrix metallopeptidase 12	Mmp12	1.59336	0.00126663
Leucine zipper protein 1	Luzp1	1.59295	0.00084351
Glypican 1	Gpc1	1.59238	2.43e-05
Secretory carrier membrane protein 3	Scamp3	1.59201	1.77e-05
Lim domain only 4	Lmo4	1.59162	5.34e-05
Peptidylglycine alpha-amidating monooxygenase	Pam	1.59111	0.00460184
Atpase, h+ transporting, lysosomal v1 subunit f	Atp6v1f	1.59082	7.39e-05
Phosphorylated adaptor for rna export	Phax	1.59076	0.00165433
Lim and senescent cell antigen like domains 2	Lims2	1.59061	0.00257224
Deah (asp-glu-ala-his) box polypeptide 36	Dhx36	1.59004	0.00028347
Serta domain containing 2	Sertad2	1.58995	2.81e-05
Serine racemase	Srr	1.58988	7.23e-05
Multiple inositol polyphosphate histidine phosphatase 1	Minpp1	1.58918	0.00154933
Zinc finger protein 768	Zfp768	1.5888	0.00089716
Cullin 2	Cul2	1.58843	0.00158779
M phase phosphoprotein 6	Mphosph6	1.58804	9.39e-05
Leucyl-trna synthetase	Lars	1.58772	3.99e-05
Acyl-coenzyme a dehydrogenase, medium chain	Acadm	1.58741	3.86e-05
Mus musculus zinc finger protein 697 (zfp697), mrna.	Zfp697	1.58732	0.00070048
Dystrobrevin alpha	Dtna	1.587	6.92e-05
Interleukin 11	Il11	1.58661	0.00036709
F-box and wd-40 domain protein 11	Fbxw11	1.58579	9.7e-05
Ephrin a4	Efna4	1.5855	0.00069195
Gem (nuclear organelle) associated protein 7	Gemin7	1.58485	0.00078119
Telomeric repeat binding factor 2, interacting protein	Terf2ip	1.58447	0.00162572
Poly (adp-ribose) polymerase family, member 10 /// plectin	Parp10 /// plec	1.58439	0.00236934
Musashi rna-binding protein 1	Msi1	1.58391	0.00096983
Mitochondrial ribosomal protein l39	Mrpl39	1.58377	0.00010445
Deah (asp-glu-ala-his) box polypeptide 30	Dhx30	1.58334	0.00019478
Zyg-ll family member b, cell cycle regulator	Zyg11b	1.58304	0.00451346
Latent transforming growth factor beta binding protein 1	Ltbp1	1.58251	0.00038133
Tata box binding protein (tbp)-associated factor, rna polymerase i, c	Taf1c	1.5824	9.14e-05
Solute carrier family 22 (organic cation transporter), member 5	Slc22a5	1.5818	0.00020322
Rab14, member ras oncogene family	Rab14	1.5814	0.00115844
R3h domain containing 1	R3hdm1	1.58103	5.03e-05
Slu7 splicing factor homolog (s. Cerevisiae)	Slu7	1.58056	0.00054025
Protocadherin alpha 1 /// protocadherin alpha 10 /// protocadherin alpha 11 /// protocadherin alpha 12 /// protocadherin alpha 2 /// protocadherin alpha 3 /// protocadherin alpha 4 /// protocadherin alpha 5 /// protocadherin alpha 6 /// protocadherin alpha 7 /// protocadherin alpha 8 /// protocadherin alpha 9 /// protocadherin alpha subfamily c, 1 /// protocadherin alpha subfamily c, 2	Pcdha1 /// pcdha10 /// pcdha11 /// pcdha12 /// pcdha2 /// pcdha3 /// pcdha4 /// pcdha5 /// pcdha6 /// pcdha7 /// pcdha8 /// pcdha9 /// pcdhac1 /// pcdhac2	1.58047	0.00016674
Transmembrane protein 135	Tmem135	1.58014	0.00044312
Procollagen-lysine, 2-oxoglutarate 5-dioxygenase 3	Plod3	1.57999	8.08e-05
Oxysterol binding protein-like 11	Osbpl11	1.57963	0.00058662
Melanoma antigen, family d, 2	Maged2	1.57925	2.71e-05
Large tumor suppressor 2	Lats2	1.5786	0.00053282
Zinc finger with krab and scan domains 14	Zkscan14	1.57841	0.00053003
Spermatogenesis associated 6	Spata6	1.57785	0.001489
Rna terminal phosphate cyclase-like 1	Rcl1	1.57572	1.69e-05
Proline-serine-threonine phosphatase-interacting protein 2	Pstpip2	1.57572	0.00046938
Asparagine-linked glycosylation 3 (alpha-1,3-mannosyltransferase)	Alg3	1.57558	0.00027314
Protein phosphatase 1, regulatory (inhibitor) subunit 2	Ppp1r2	1.57535	0.00010472
Family with sequence similarity 117, member b	Fam117b	1.57432	4.47e-05
Myocyte enhancer factor 2d	Mef2d	1.57408	0.00011744
Gram domain containing 1a	Gramd1a	1.5734	0.00019657
Cytoplasmic polyadenylation element binding protein 3	Cpeb3	1.57252	0.00032263
Vacuolar protein sorting 37a (yeast)	Vps37a	1.57244	0.00043222
Ras homolog enriched in brain like 1	Rhebl1	1.57199	0.0002669
Tetratricopeptide repeat domain 28	Ttc28	1.57156	0.0019757
Protoporphyrinogen oxidase	Ppox	1.57127	0.00852111
Acylpeptide hydrolase	Apeh	1.57105	8.7e-05
Fatty acid desaturase 3	Fads3	1.57037	6.29e-05
Axin interactor, dorsalization associated	Aida	1.57008	0.00014372
Zinc finger ccch type containing 8	Zc3h8	1.56994	0.00104308
Forty-two-three domain containing 1	Fyttd1	1.56965	0.0004049
Signal recognition particle 9	2009-08-01	1.56903	0.00012549
Unc-50 homolog (c. Elegans)	Unc50	1.56787	3.28e-05
Aminolevulinic acid synthase 1	Alas1	1.56688	8.2e-05
Early b cell factor 1	Ebf1	1.56665	0.00039417
Ga repeat binding protein, alpha	Gabpa	1.56647	0.00244525
Adaptor-related protein complex 3, mu 2 subunit	Ap3m2	1.56628	0.00743909
Heparin-binding egf-like growth factor	Hbegf	1.566	0.0001781
Dual-specificity tyrosine-(y)-phosphorylation regulated kinase 1a	Dyrk1a	1.56507	0.00330167
Hyaluronoglucosaminidase 2	Hyal2	1.56498	6.43e-05
Flt3 interacting zinc finger protein 1	Fiz1	1.56416	5.04e-05
Atpase, h+ transporting, lysosomal accessory protein 2	Atp6ap2	1.56369	0.00059382
Toll-like receptor 4	Tlr4	1.5636	0.00458512
Component of oligomeric golgi complex 8 /// peptide deformylase (mitochondrial)	Cog8 /// pdf	1.56358	8.58e-05
Histidine triad nucleotide binding protein 2	Hint2	1.56354	8.23e-05
Bromodomain adjacent to zinc finger domain, 2b	Baz2b	1.56349	0.00025181
Hydroxysteroid (17-beta) dehydrogenase 4	Hsd17b4	1.5634	0.00043978
Solute carrier organic anion transporter family, member 3a1	Slco3a1	1.56261	0.00027602
Solute carrier family 25 (mitochondrial carrier ornithine transporter), member 15	Slc25a15	1.56248	0.00067972
Protein-kinase, interferon-inducible double stranded rna dependent inhibitor, repressor of (p58 repressor)	Prkrir	1.56203	0.0008736
Zinc finger protein 503	Zfp503	1.56174	0.00577634
Frataxin	Fxn	1.56114	0.00020562
Thyroid hormone receptor interactor 4	Trip4	1.5598	7.51e-05
Cytosolic thiouridylase subunit 1 homolog (s. Pombe)	Ctu1	1.55913	0.00053018
Nuclear factor, erythroid derived 2,-like 1	Nfe2l1	1.55836	0.00012962
Dnaj (hsp40) homolog, subfamily c, member 5	Dnajc5	1.55814	0.00213033
Uba-like domain containing 1	Ubald1	1.55787	0.00581513
Homer homolog 1 (drosophila)	Homer1	1.55767	0.00424025
Thioredoxin domain containing 17	Txndc17	1.55743	0.00361946
Ptk2 protein tyrosine kinase 2 beta	Ptk2b	1.55731	0.00143644
Choline/ethanolaminephosphotransferase 1	Cept1	1.55691	7.5e-05
Riken cdna 4931406c07 gene	4931406c07rik	1.5567	8.22e-05
Oxidoreductase like domain containing 1	Oxld1	1.55645	0.00144407
Transmembrane 9 superfamily protein member 4	Tm9sf4	1.55578	0.00078039
Mitochondrial ribosomal protein l43	Mrpl43	1.55568	0.00018953
Interleukin 6 signal transducer	Il6st	1.55506	0.00289939
Carcinoembryonic antigen-related cell adhesion molecule 1	Ceacam1	1.55503	0.00173721
Phosphorylase kinase, gamma 2 (testis)	Phkg2	1.55469	0.00013698
Tumor suppressor candidate 2	Tusc2	1.55454	9.21e-05
Activating signal cointegrator 1 complex subunit 2	Ascc2	1.55442	0.0001869
Pseudouridylate synthase 7 homolog (s. Cerevisiae)	Pus7	1.55441	0.00014709
Microfibrillar-associated protein 1a /// microfibrillar-associated protein 1b	Mfap1a /// mfap1b	1.55396	4.76e-05
Wd repeat domain 46	Wdr46	1.55381	0.00139061
Exosome component 9	Exosc9	1.55375	5.09e-05
Ankyrin 3, epithelial	Ank3	1.55314	0.00113725
Sjogren's syndrome/scleroderma autoantigen 1 homolog (human)	Sssca1	1.553	0.00905587
Cttnbp2 n-terminal like	Cttnbp2nl	1.55271	0.00590892
Peroxisomal biogenesis factor 26	Pex26	1.55265	0.00033075
Gamma-glutamylamine cyclotransferase	Ggact	1.55262	0.00636678
Sema domain, transmembrane domain (tm), and cytoplasmic domain, (semaphorin) 6a	Sema6a	1.55252	0.00614469
Sema domain, immunoglobulin domain (ig), transmembrane domain (tm) and short cytoplasmic domain, (semaphorin) 4a	Sema4a	1.55235	0.00021034
Cytidine 5'-triphosphate synthase 2	Ctps2	1.55209	6e-05
Poly (adp-ribose) polymerase family, member 4	Parp4	1.55176	0.00146826
Ceroid-lipofuscinosis, neuronal 5	Cln5	1.55164	0.00050719
Zinc finger and btb domain containing 22	Zbtb22	1.55158	7.36e-05
Dnaj (hsp40) homolog, subfamily c, member 11	Dnajc11	1.55157	6.09e-05
Imp4, u3 small nucleolar ribonucleoprotein, homolog (yeast)	Imp4	1.55125	0.00151513
Family with sequence similarity 222, member b	Fam222b	1.55087	0.00045797
Regulator of calcineurin 1	Rcan1	1.55056	5.12e-05
Inhibitor of kappa light polypeptide enhancer in b cells, kinase complex-associated protein	Ikbkap	1.55007	0.0001118
Coilin	Coil	1.54993	0.00085296
Serine incorporator 3	Serinc3	1.54992	0.00191971
Hexosaminidase b	Hexb	1.54984	0.00127865
Tnf receptor-associated factor 6	Traf6	1.54925	0.00017142
Actin, alpha 1, skeletal muscle	Acta1	1.54906	0.00042157
Tumor protein d52-like 2	Tpd52l2	1.54884	0.00010356
Insulin-like 6	Insl6	1.5487	0.0030599
Riken cdna 0610010b08 gene /// predicted gene 14308 /// predicted gene 14326 /// predicted gene 14391 /// predicted gene 14430 /// predicted gene 14434 /// predicted gene 4724 /// uncharacterized loc102639426	0610010b08rik /// gm14308 /// gm14326 /// gm14391 /// gm14430 /// gm14434 /// gm4724 /// loc102639426	1.54824	0.00945271
Hepatitis a virus cellular receptor 2	Havcr2	1.54823	0.00246164
Camp responsive element binding protein 3	Creb3	1.54776	0.00047482
Nuclear import 7 homolog (s. Cerevisiae)	Nip7	1.54772	0.00054193
Family with sequence similarity 58, member b	Fam58b	1.54749	0.00035855
Lysophospholipase-like 1	Lyplal1	1.54655	0.00040426
Zeta-chain (tcr) associated protein kinase	Zap70	1.54623	0.00027923
Sprouty homolog 1 (drosophila)	Spry1	1.54446	0.00022021
Transmembrane protein 185b	Tmem185b	1.54435	0.0007579
Sperm antigen with calponin homology and coiled-coil domains 1	Specc1	1.544	0.00013726
Phospholipase c, delta 1	Plcd1	1.5439	0.00035634
Ubiquitin specific peptidase 38	Usp38	1.54379	0.00130086
Coiled-coil domain containing 22	Ccdc22	1.54363	0.00100432
Laminin, gamma 2	Lamc2	1.54352	4.62e-05
Leucine carboxyl methyltransferase 2	Lcmt2	1.5435	0.00020231
60s ribosomal protein l23-like /// 60s ribosomal protein l23-like /// ribosomal protein l23	Loc100044627 /// loc100862455 /// rpl23	1.54315	3.87e-05
Aldo-keto reductase family 7, member a5 (aflatoxin aldehyde reductase)	Akr7a5	1.54301	0.0002046
Solute carrier family 10 (sodium/bile acid cotransporter family), member 3	Slc10a3	1.54297	3.78e-05
Polymerase (rna) ii (dna directed) polypeptide h	Polr2h	1.54284	9.02e-05
[truncated: 3,577 more rows]

## Sheet: Table S10
Table S10. Genes with significantly changed expression in JUN-2fos3 compared to JUN-2
Gene.title	Gene.symbol	2^logFC	adj.p.val
Stathmin-like 2	Stmn2	77.2936	1.69e-10
Plasmacytoma expressed transcript 2	Pet2	69.9509	6.55e-10
Calponin 1	Cnn1	47.9372	1.69e-10
Calcitonin-related polypeptide, beta	Calcb	47.2099	1.14e-10
Small proline-rich protein 2a1 /// small proline-rich protein 2a2	Sprr2a1 /// sprr2a2	28.2414	1.69e-10
Developmental pluripotency associated 4	Dppa4	26.8055	2.32e-09
Small proline-rich protein 2a1 /// small proline-rich protein 2a2 /// small proline-rich protein 2a3	Sprr2a1 /// sprr2a2 /// sprr2a3	26.0266	2.88e-10
Solute carrier family 9, subfamily b (nha1, cation proton antiporter 1), member 1	Slc9b1	18.0201	4.21e-10
Melanoma antigen, family a, 1 /// melanoma antigen, family a, 2 /// melanoma antigen, family a, 3 /// melanoma antigen, family a, 5 /// melanoma antigen, family a, 6 /// melanoma antigen, family a, 8	Magea1 /// magea2 /// magea3 /// magea5 /// magea6 /// magea8	17.9026	1.55e-08
Neurofilament, light polypeptide	Nefl	17.2423	1.15e-09
Insulin-like growth factor 2	Igf2	14.8363	2.36e-07
Rab6b, member ras oncogene family	Rab6b	14.2182	7.81e-08
Developmental pluripotency associated 2	Dppa2	12.8997	3.39e-09
Forkhead box d1	Foxd1	12.8372	1.88e-09
Reproductive homeobox 2a /// reproductive homeobox 2e	Rhox2a /// rhox2e	12.2952	1.39e-08
Acid phosphatase 5, tartrate resistant	Acp5	11.9973	8.5e-09
Lymphocyte antigen 6 complex, locus c1 /// lymphocyte antigen 6 complex, locus c2	Ly6c1 /// ly6c2	10.9418	6.37e-10
Hemopoietic cell kinase	Hck	10.6917	6.39e-10
Glutathione s-transferase kappa 1	Gstk1	10.6479	3.57e-09
Alpha fetoprotein	Afp	10.293	8.05e-07
Teneurin transmembrane protein 3	Tenm3	10.0738	2.27e-07
Epoxide hydrolase 1, microsomal	Ephx1	10.0113	6.39e-10
Gap junction protein, beta 5	Gjb5	9.40081	2.72e-08
Myosin viib	Myo7b	8.9888	1.37e-07
Scm-like with four mbt domains 2	Sfmbt2	8.6827	6.08e-08
Small proline-rich protein 2f	Sprr2f	8.57158	1.44e-09
Chemokine (c-x-c motif) receptor 6	Cxcr6	8.37786	4.31e-07
Carboxymethylenebutenolidase-like (pseudomonas)	Cmbl	8.11059	7.87e-09
Tetraspanin 2	Tspan2	7.72638	2.52e-06
Lysozyme 1	Lyz1	7.69294	1.2e-08
Sema domain, immunoglobulin domain (ig), short basic domain, secreted, (semaphorin) 3a	Sema3a	7.68063	9.31e-09
Sry (sex determining region y)-box 2	Sox2	7.25142	2.12e-09
Atpase, ca++ transporting, type 2c, member 2	Atp2c2	7.04356	1.5e-07
Myosin vc	Myo5c	7.0002	3.06e-07
Keratin 13	Krt13	6.8941	9.22e-08
Lymphocyte antigen 6 complex, locus a	Ly6a	6.83472	6.55e-10
Premature ovarian failure 1b	Pof1b	6.7664	3.06e-08
Insulin-like growth factor binding protein 4	Igfbp4	6.73256	2.91e-08
Protein tyrosine phosphatase, non-receptor type 20	Ptpn20	6.72901	2.74e-07
Ankyrin repeat and socs box-containing 17	Asb17	6.63536	1.44e-09
Cd80 antigen	Cd80	6.63335	1.18e-08
Predicted gene 10439 /// predicted gene 15080 /// predicted gene 15085 /// predicted gene 15093 /// predicted gene 15107 /// predicted gene 15114 /// predicted gene 15128 /// leucine zipper protein 4 /// ovary testis transcribed	Gm10439 /// gm15080 /// gm15085 /// gm15093 /// gm15107 /// gm15114 /// gm15128 /// luzp4 /// ott	6.62776	2.63e-06
Matrilin 2	Matn2	6.5076	7.28e-09
Keratin associated protein 4-16	Krtap4-16	6.4896	5.05e-08
C-fos induced growth factor	Figf	6.44101	3.11e-08
Endothelial cell-specific molecule 1	Esm1	6.24576	4.57e-08
Myosin vb	Myo5b	6.11135	1.62e-07
Fragile x mental retardation 1 neighbor	Fmr1nb	5.95907	1.56e-08
Otospiralin	Otos	5.94254	4.52e-07
Spindle and kinetochore associated complex subunit 1	Ska1	5.81585	1.24e-08
Regulator of g-protein signaling 2	Rgs2	5.77495	9.42e-08
Paired immunoglobin-like type 2 receptor alpha	Pilra	5.63448	1.86e-07
Lim and senescent cell antigen like domains 2	Lims2	5.56254	2.72e-07
Potassium voltage-gated channel, shaker-related subfamily, beta member 1	Kcnab1	5.45426	3.1e-07
Cd244 natural killer cell receptor 2b4	Cd244	5.40937	9.13e-06
Predicted gene 10058 /// predicted gene 10096 /// predicted gene 10147 /// predicted gene 10230 /// predicted gene 10486 /// predicted gene 10487 /// predicted gene 10488 /// predicted gene 14525 /// predicted gene 14632 /// predicted gene 14819 /// predicted pseudogene 2005 /// predicted gene 2012 /// predicted gene 2030 /// predicted gene 4297 /// predicted gene 4836 /// predicted gene 5169 ///…	Gm10058 /// gm10096 /// gm10147 /// gm10230 /// gm10486 /// gm10487 /// gm10488 /// gm14525 /// gm14632 /// gm14819 /// gm2005 /// gm2012 /// gm2030 /// gm4297 /// gm4836 /// gm5169 /// gm5934 /// gm6121	5.36983	9.08e-09
Carbohydrate sulfotransferase 11 /// phosphatase and actin regulator 1	Chst11 /// phactr1	5.24907	3.44e-08
Collagen, type vi, alpha 3	Col6a3	5.24569	8.53e-09
Arrestin, beta 1	Arrb1	5.17233	7.41e-08
Formin homology 2 domain containing 3	Fhod3	5.1618	1.52e-08
Family with sequence similarity 198, member b	Fam198b	5.12417	4.86e-07
Chromodomain helicase dna binding protein 3, opposite strand	Chd3os	5.1001	6.72e-07
Neuropeptide y receptor y1	Npy1r	5.0897	2.04e-08
Family with sequence similarity 84, member a	Fam84a	5.08188	4.71e-07
Transglutaminase 2, c polypeptide	Tgm2	5.0457	5.45e-08
Chemokine (c-c motif) ligand 2	Ccl2	4.99295	1.78e-07
Chemokine (c-c motif) ligand 7	Ccl7	4.96728	4.6e-06
Microtubule-associated protein 6	Map6	4.91217	1.54e-08
Synaptopodin	Synpo	4.84167	5.89e-09
Gli pathogenesis-related 1 (glioma)	Glipr1	4.80687	1.76e-08
Calponin 2	Cnn2	4.79338	6.19e-08
Isochorismatase domain containing 1	Isoc1	4.75479	7.28e-09
Tlc domain containing 2	Tlcd2	4.68535	1.51e-08
Collagen, type iv, alpha 5	Col4a5	4.63382	5.19e-07
Histocompatibility 2, m region locus 9	H2-m9	4.61605	2.86e-08
Thrombomodulin	Thbd	4.60836	1.92e-05
Fragile histidine triad gene	Fhit	4.59136	4.27e-06
Actin, alpha 1, skeletal muscle	Acta1	4.51696	6.24e-08
Follistatin-like 3	Fstl3	4.47615	6.17e-08
Ribonuclease p/mrp 25 subunit	Rpp25	4.46951	3.14e-06
Cytochrome p450, family 2, subfamily d, polypeptide 22	Cyp2d22	4.40019	3.06e-08
Transmembrane protein with egf-like and two follistatin-like domains 2	Tmeff2	4.37016	1e-07
Melanoma antigen, family a, 5	Magea5	4.36852	3.98e-07
Retinol dehydrogenase 5	Rdh5	4.3346	8.05e-08
Cubilin (intrinsic factor-cobalamin receptor)	Cubn	4.31466	1.41e-07
Chemokine (c-c motif) ligand 11	Ccl11	4.30792	2.84e-07
Gata binding protein 6	Gata6	4.30523	2.23e-07
Protein kinase c, delta binding protein	Prkcdbp	4.27037	2.71e-08
Dna-damage-inducible transcript 4-like	Ddit4l	4.26785	6.63e-08
Transgelin	Tagln	4.21718	7.55e-08
Kallikrein related-peptidase 7 (chymotryptic, stratum corneum)	Klk7	4.18383	3.2e-06
Ras homolog gene family, member j	Rhoj	4.18123	9.16e-09
Msh homeobox 3	Msx3	4.17746	3.75e-08
Protein kinase, cgmp-dependent, type ii	Prkg2	4.17654	1.04e-07
Gene regulated by estrogen in breast cancer protein	Greb1	4.1033	2.56e-06
Guanylate cyclase activator 2a (guanylin)	Guca2a	4.09926	2.98e-06
Adrenergic receptor, alpha 1b	Adra1b	4.08247	5.25e-07
Solute carrier family 26 (sulfate transporter), member 2	Slc26a2	4.0584	1.73e-07
3'-phosphoadenosine 5'-phosphosulfate synthase 2	Papss2	4.0544	5.93e-08
Chemokine (c-c motif) ligand 8	Ccl8	4.04351	3.28e-08
Aldehyde dehydrogenase family 1, subfamily a3	Aldh1a3	4.03966	1.54e-07
Insulin-like growth factor binding protein 6	Igfbp6	4.02098	1.01e-07
Riken cdna 4930529m08 gene	4930529m08rik	4.0209	0.00016329
Rab27b, member ras oncogene family	Rab27b	4.00072	2.31e-06
Rho gtpase activating protein 18	Arhgap18	3.99309	1.62e-07
Steroidogenic acute regulatory protein	Star	3.96128	7.05e-08
Dysferlin	Dysf	3.91227	7.69e-08
Macro domain containing 2	Macrod2	3.90663	3.65e-07
Cytochrome b-561	Cyb561	3.89503	2.73e-07
Inhibitor of dna binding 3	Id3	3.894	1.23e-08
G1 to s phase transition 2	Gspt2	3.89065	2.9e-07
Colony stimulating factor 1 receptor	Csf1r	3.88368	1.42e-07
Poly(rc) binding protein 3	Pcbp3	3.87983	1.28e-06
Carboxypeptidase z	Cpz	3.8642	1.67e-06
Guanylate binding protein 3	Gbp3	3.83727	7.69e-07
Sema domain, seven thrombospondin repeats (type 1 and type 1-like), transmembrane domain (tm) and short cytoplasmic domain, (semaphorin) 5a	Sema5a	3.82595	7.78e-08
Protein tyrosine phosphatase-like a domain containing 2	Ptplad2	3.81842	1.17e-07
Cyclin g1	Ccng1	3.81011	0.00016818
Spleen tyrosine kinase	Syk	3.80432	1.73e-06
Dystrobrevin alpha	Dtna	3.78879	6.74e-07
Fyn-related kinase	Frk	3.77721	3.66e-05
Advillin	Avil	3.77605	4.2e-07
Potassium intermediate/small conductance calcium-activated channel, subfamily n, member 2	Kcnn2	3.77245	1.09e-06
Betacellulin, epidermal growth factor family member	Btc	3.74665	1e-07
Serine (or cysteine) peptidase inhibitor, clade b, member 1a	Serpinb1a	3.71144	1.89e-07
Melanoma antigen, family a, 6	Magea6	3.70808	8.69e-07
Cytochrome b5 reductase 3	Cyb5r3	3.69685	3.65e-07
Dnaj (hsp40) homolog, subfamily a, member 4	Dnaja4	3.68232	1.81e-06
Sperm antigen with calponin homology and coiled-coil domains 1	Specc1	3.63527	5.88e-08
Pleckstrin homology domain containing, family a (phosphoinositide binding specific) member 1	Plekha1	3.63361	1.92e-08
Dynamin 1	Dnm1	3.61522	8.63e-07
Cd109 antigen	Cd109	3.611	3.05e-07
Reproductive homeobox 5	Rhox5	3.56741	1.83e-07
Star-related lipid transfer (start) domain containing 4	Stard4	3.56356	1.55e-06
Rab3d, member ras oncogene family	Rab3d	3.55105	4.32e-06
Udp-gal:betaglcnac beta 1,3-galactosyltransferase, polypeptide 1	B3galt1	3.51743	1.97e-06
Doublecortin-like kinase 1	Dclk1	3.49617	5.26e-07
Arylsulfatase i	Arsi	3.48823	1.35e-07
Lim domain binding 3	Ldb3	3.48557	2.14e-06
Phosphofructokinase, liver, b-type	Pfkl	3.48279	0.00086227
Tumor necrosis factor receptor superfamily, member 9	Tnfrsf9	3.48035	6.67e-08
D-dopachrome tautomerase	Ddt	3.47383	1.18e-07
Max dimerization protein 3	Mxd3	3.46411	1.22e-07
Insulin-like growth factor 2 mrna binding protein 1	Igf2bp1	3.46092	6.2e-07
Chloride channel calcium activated 4	Clca4	3.45929	0.00022698
Predicted gene 7040 /// prolactin family 2, subfamily c, member 2 /// prolactin family 2, subfamily c, member 3 /// prolactin family 2, subfamily c, member 4	Gm7040 /// prl2c2 /// prl2c3 /// prl2c4	3.4333	1.68e-08
Neurofilament, medium polypeptide	Nefm	3.43248	6.51e-07
Pyridoxal (pyridoxine, vitamin b6) phosphatase	Pdxp	3.4299	7.46e-08
Tubulin polyglutamylase complex subunit 2	Tpgs2	3.42537	2.16e-08
Selenoprotein p, plasma, 1	Sepp1	3.41983	1.86e-07
Methyltransferase like 7a1	Mettl7a1	3.41058	2.61e-07
Ropporin 1-like	Ropn1l	3.39945	7.35e-06
Camp responsive element modulator	Crem	3.39311	9.83e-06
Immunoglobulin superfamily, member 5	Igsf5	3.35979	0.00010537
Cd48 antigen	Cd48	3.3506	5.35e-07
Serine (or cysteine) peptidase inhibitor, clade b, member 8	Serpinb8	3.34837	3.62e-05
Transmembrane protein 158	Tmem158	3.34828	6.63e-08
Predicted gene 3716	Gm3716	3.32956	5.69e-07
Carboxypeptidase x 2 (m14 family)	Cpxm2	3.3268	2.02e-05
Acylphosphatase 2, muscle type	Acyp2	3.32591	6.48e-06
Collagen, type iv, alpha 6	Col4a6	3.3181	0.00012009
Prickle homolog 1 (drosophila)	Prickle1	3.31139	3.72e-07
Gipc pdz domain containing family, member 2	Gipc2	3.30077	7.12e-07
Fibrinogen-like protein 2	Fgl2	3.29097	3.9e-06
Meiosis-specific nuclear structural protein 1	Mns1	3.29005	1.21e-07
Ww, c2 and coiled-coil domain containing 1	Wwc1	3.25322	4.69e-06
Adenylosuccinate synthetase like 1	Adssl1	3.23674	1e-07
Cd244 natural killer cell receptor 2b4 /// natural killer cell receptor 2b4-like	Cd244 /// loc677008	3.23494	1.12e-05
Microtubule-associated protein 1b	Map1b	3.22298	2.2e-05
Olfactomedin-like 3	Olfml3	3.20082	1.25e-07
Transforming growth factor, beta induced	Tgfbi	3.18322	8.83e-08
Dicarbonyl l-xylulose reductase	Dcxr	3.1793	3.53e-07
Phosphofructokinase, platelet	Pfkp	3.17721	2.83e-05
Testis derived transcript	Tes	3.17588	2.59e-08
Isopentenyl-diphosphate delta isomerase	Idi1	3.16953	2.36e-07
Solute carrier family 8 (sodium/calcium exchanger), member 1	Slc8a1	3.16803	4.68e-06
Pannexin 1	Panx1	3.16494	4.85e-08
Abhydrolase domain containing 3	Abhd3	3.15141	0.00010614
Opticin	Optc	3.14842	1.88e-07
Phosphatase and actin regulator 1	Phactr1	3.14163	5.89e-06
Riken cdna 9030617o03 gene	9030617o03rik	3.141	5.19e-07
Plakophilin 3	Pkp3	3.13875	1.24e-06
Progressive ankylosis	Ank	3.13873	1.86e-07
Receptor accessory protein 5	Reep5	3.12681	0.00147998
Cyclin-dependent kinase inhibitor 1a (p21)	Cdkn1a	3.12327	2.01e-05
A disintegrin and metallopeptidase domain 8	Adam8	3.10932	3.07e-07
Coiled-coil domain containing 104	Ccdc104	3.08334	3e-07
Neural precursor cell expressed, developmentally down-regulated gene 4-like	Nedd4l	3.07976	3.31e-08
Solute carrier organic anion transporter family, member 2a1	Slco2a1	3.06127	8.6e-07
Glutamate receptor interacting protein 1	Grip1	3.05532	6.71e-06
Transmembrane protein 141	Tmem141	3.05098	8.54e-08
Cysteine conjugate-beta lyase 2	Ccbl2	3.05031	4.97e-06
Impact, rwd domain protein	Impact	3.03609	2.07e-07
Adrenomedullin	Adm	3.0101	5.09e-06
Glycophorin c	Gypc	3.00467	3.16e-07
Solute carrier family 39 (metal ion transporter), member 8	Slc39a8	2.98146	0.00126306
Cyclin d1	Ccnd1	2.98027	4.39e-07
Lim domain only 1	Lmo1	2.97606	4.66e-07
Sulfatase 2	Sulf2	2.96798	5.26e-07
Leucine-rich repeat kinase 2	Lrrk2	2.96042	6.13e-07
Sclerostin domain containing 1	Sostdc1	2.95848	5.98e-06
Phosphodiesterase 1b, ca2+-calmodulin dependent	Pde1b	2.95592	6.98e-06
Myeloma overexpressed 2	Myeov2	2.95526	3.07e-07
Cadherin 17	Cdh17	2.95344	5.76e-07
Pdz and lim domain 2	Pdlim2	2.94194	5.14e-07
Kinesin family member 20a	Kif20a	2.94169	4.29e-06
Sulfiredoxin 1 homolog (s. Cerevisiae)	Srxn1	2.94094	2.63e-06
Clathrin, light polypeptide (lcb)	Cltb	2.93728	1.41e-07
Tumor necrosis factor (ligand) superfamily, member 13b	Tnfsf13b	2.93625	9.27e-07
Tripartite motif-containing 24	Trim24	2.93532	6.59e-07
Histidine triad nucleotide binding protein 3	Hint3	2.92982	1.17e-06
Methyltransferase like 7a1 /// methyltransferase like 7a2	Mettl7a1 /// mettl7a2	2.91433	1.76e-06
Mitogen-activated protein kinase kinase kinase 5	Map3k5	2.90722	1.69e-06
Protocadherin 10	Pcdh10	2.89626	7.84e-05
G protein-coupled receptor 19	Gpr19	2.88837	1.47e-05
Retinoic acid receptor, beta	Rarb	2.87198	2.44e-05
Angiopoietin 2	Angpt2	2.86469	9.22e-08
Lysozyme 2	Lyz2	2.86417	2.69e-06
Glutathione peroxidase 3	Gpx3	2.8533	1.11e-05
Serine (or cysteine) peptidase inhibitor, clade a, member 3n	Serpina3n	2.84787	8.23e-06
Star-related lipid transfer (start) domain containing 6	Stard6	2.84581	9.71e-08
Amino-terminal enhancer of split	Aes	2.84202	0.00171179
Family with sequence similarity 13, member c	Fam13c	2.84075	6.72e-06
Dynamin 3, opposite strand /// microrna 214	Dnm3os /// mir214	2.83193	1.93e-07
Myozenin 2	Myoz2	2.83008	4.76e-07
Brain and acute leukemia, cytoplasmic	Baalc	2.82741	2.69e-07
Rab32, member ras oncogene family	Rab32	2.82645	1.59e-06
Cysteine-rich protein 1 (intestinal)	Crip1	2.81278	2.78e-06
Guanine nucleotide binding protein, alpha 13	Gna13	2.81097	4.91e-07
Family with sequence similarity 101, member b	Fam101b	2.81036	4.26e-07
Synaptotagmin xiii	Syt13	2.79398	2.04e-06
Growth factor receptor bound protein 2-associated protein 3	Gab3	2.78851	1.56e-06
Prostaglandin e receptor 4 (subtype ep4)	Ptger4	2.78461	3.31e-05
Protein kinase inhibitor, alpha	Pkia	2.7737	0.00438091
Death-associated protein	Dap	2.77066	1.36e-07
S100 calcium binding protein a4	S100a4	2.76515	1.9e-07
Aldehyde dehydrogenase 1 family, member l1	Aldh1l1	2.76445	2.59e-07
Hexokinase 1	Hk1	2.76099	0.0003993
Guanine nucleotide binding protein (g protein), alpha inhibiting 1	Gnai1	2.75407	1.01e-05
Neuron navigator 2	Nav2	2.74896	1.63e-05
Chimerin 2	Chn2	2.74543	8.48e-06
Carbonic anhydrase 9	Car9	2.73465	3.04e-05
Serum/glucocorticoid regulated kinase 1	Sgk1	2.73375	1.41e-05
Glutathione s-transferase, mu 2	Gstm2	2.72862	2.19e-07
Lim homeobox protein 6	Lhx6	2.7276	3.47e-05
Microtubule-associated protein, rp/eb family, member 2	Mapre2	2.72567	7.23e-05
Hepatic leukemia factor	Hlf	2.72061	9.5e-05
Predicted gene 13305 /// predicted gene 2002 /// interleukin 11 receptor, alpha chain 1 /// interleukin 11 receptor, alpha chain 2 /// interleukin-11 receptor subunit alpha-2-like	Gm13305 /// gm2002 /// il11ra1 /// il11ra2 /// loc100861969	2.70922	6.12e-07
Htra serine peptidase 3	Htra3	2.70785	4.04e-06
Citrate lyase beta like	Clybl	2.70409	9.54e-05
Calcium channel, voltage-dependent, gamma subunit 6	Cacng6	2.70052	5.18e-06
Zw10 interactor	Zwint	2.69137	1.23e-07
Cytidine deaminase	Cda	2.6892	3.76e-07
Sodium channel, voltage-gated, type ii, alpha 1	Scn2a1	2.67958	5.27e-05
Adp-ribosylation factor gtpase activating protein 3	Arfgap3	2.67764	2.36e-07
Glutathione s-transferase, theta 2	Gstt2	2.67685	3.42e-05
Aspartoacylase	Aspa	2.67462	6.29e-07
Sprouty homolog 2 (drosophila)	Spry2	2.67402	4.6e-06
Acetyl-coenzyme a acyltransferase 2 (mitochondrial 3-oxoacyl-coenzyme a thiolase)	Acaa2	2.66427	8.87e-06
Tripartite motif-containing 54	Trim54	2.66242	4.04e-05
2'-5' oligoadenylate synthetase-like 2	Oasl2	2.65109	0.00036281
Caax box 1c	Cxx1c	2.633	4.75e-07
Ubiquitin specific peptidase 2	Usp2	2.62922	4.85e-06
Ectopic ossification 1	Etos1	2.6137	2.48e-06
Pituitary tumor-transforming 1 interacting protein	Pttg1ip	2.6118	3.72e-07
Vanin 1	Vnn1	2.60959	8.02e-06
Lysyl oxidase-like 3	Loxl3	2.60596	3.12e-06
Zinc finger (ccch type), rna binding motif and serine/arginine rich 1	Zrsr1	2.59856	2.15e-07
Heparin-binding egf-like growth factor	Hbegf	2.59828	1.34e-06
Solute carrier family 15, member 5	Slc15a5	2.59049	7.02e-05
Nme/nm23 family member 5	Nme5	2.58635	0.0001406
D-aspartate oxidase	Ddo	2.58406	7.48e-06
Cell division cycle 25c	Cdc25c	2.58372	5.35e-07
Diaphanous homolog 1 (drosophila)	Diap1	2.57499	2.77e-07
Nuclear factor i/c	Nfic	2.56202	0.00464296
Ring finger protein 130	Rnf130	2.54804	1.32e-06
Family with sequence similarity 19, member a5	Fam19a5	2.54702	1.36e-07
Start domain containing 8	Stard8	2.54626	1.33e-06
Guanine nucleotide binding protein (g protein), gamma 2	Gng2	2.54061	0.00013146
Ring finger protein 183	Rnf183	2.53931	2.37e-07
G protein-coupled receptor 137b /// g protein-coupled receptor 137b, pseudogene	Gpr137b /// gpr137b-ps	2.52744	1.2e-07
Pregnancy-associated plasma protein a	Pappa	2.52567	1.11e-05
Lps-responsive beige-like anchor	Lrba	2.52457	4.49e-07
Caprin family member 2	Caprin2	2.51886	1.27e-05
Guanylate binding protein 2b	Gbp2b	2.50963	6.2e-07
N-myc downstream regulated gene 3	Ndrg3	2.50257	5.74e-07
Purkinje cell protein 4	Pcp4	2.50219	3.06e-05
Dystrophia myotonica-protein kinase	Dmpk	2.50211	0.00036558
Family with sequence similarity 214, member b	Fam214b	2.50208	7.05e-06
Px domain containing serine/threonine kinase	Pxk	2.50067	2.2e-06
Intraflagellar transport 27	Ift27	2.49195	2.72e-06
Peroxisomal biogenesis factor 3	Pex3	2.49193	0.00042254
Ectonucleoside triphosphate diphosphohydrolase 5	Entpd5	2.49157	6.4e-07
Histidyl-trna synthetase	Hars	2.48933	1.8e-07
Methyltransferase like 7a2	Mettl7a2	2.48764	4.23e-06
Solute carrier family 12, member 5	Slc12a5	2.48555	4.91e-07
Meis homeobox 1	Meis1	2.48432	2.47e-06
Potassium channel, subfamily k, member 13	Kcnk13	2.48114	0.00012829
Fizzy/cell division cycle 20 related 1 (drosophila)	Fzr1	2.47908	1.39e-05
G protein-coupled receptor 137b	Gpr137b	2.47866	1.12e-06
Bcl2-related ovarian killer	Bok	2.47573	3.19e-07
Integrin beta 2	Itgb2	2.47222	4.51e-06
Ubiquitin-conjugating enzyme e2g 2	Ube2g2	2.47201	0.00018562
Tetraspanin 15	Tspan15	2.46765	4.43e-07
Ferm domain containing 4b	Frmd4b	2.46572	0.00049508
Utrophin	Utrn	2.46269	1.45e-07
Myelin basic protein	Mbp	2.46187	8.46e-07
Cdc23 cell division cycle 23	Cdc23	2.46156	0.00029662
Serine hydrolase-like	Serhl	2.45835	9.05e-05
Tubulin tyrosine ligase-like 1	Ttll1	2.45626	5.81e-06
Adenomatosis polyposis coli	Apc	2.45399	1.21e-05
Riken cdna b230118h07 gene	B230118h07rik	2.44835	8.54e-07
Kh domain containing, rna binding, signal transduction associated 3	Khdrbs3	2.44365	2.34e-06
Vesicle-associated membrane protein 5	Vamp5	2.44188	1.4e-06
Rab18, member ras oncogene family	Rab18	2.44166	0.00335377
Nad(p) dependent steroid dehydrogenase-like	Nsdhl	2.44066	2.69e-07
Ferm domain containing 6	Frmd6	2.43995	1.83e-07
Msh homeobox 2	Msx2	2.42082	6.03e-07
Dnaj (hsp40) homolog, subfamily b, member 4	Dnajb4	2.4207	0.00040096
Reticulon 4	Rtn4	2.41917	0.00069779
Integrator complex subunit 6	Ints6	2.41716	4.15e-07
Zinc finger, cchc domain containing 7	Zcchc7	2.41564	2.08e-06
Gap junction protein, alpha 1	Gja1	2.40895	0.0008928
Component of oligomeric golgi complex 1 /// conserved oligomeric golgi complex subunit 1-like	Cog1 /// loc102641618	2.4054	1.71e-06
Hematological and neurological expressed sequence 1	Hn1	2.40407	1.46e-06
Superoxide dismutase 3, extracellular	Sod3	2.40388	2.12e-05
Hepatitis a virus cellular receptor 2	Havcr2	2.40316	2.39e-05
Sorting nexin 2	Snx2	2.40217	5.51e-06
Cdna sequence bc028528	Bc028528	2.40082	3.45e-05
Dual specificity phosphatase 6	Dusp6	2.39723	1.34e-06
Zxd family zinc finger c	Zxdc	2.39511	0.00048171
Triggering receptor expressed on myeloid cells 3	Trem3	2.39433	2.65e-05
Transgelin 3	Tagln3	2.39185	6.42e-06
Fig4 homolog (s. Cerevisiae)	Fig4	2.38492	1.5e-06
Cytochrome c oxidase subunit viia 1	Cox7a1	2.377	8.93e-05
Amylo-1,6-glucosidase, 4-alpha-glucanotransferase	Agl	2.37356	5.81e-06
Expressed sequence aa408650	Aa408650	2.37281	2.03e-06
Casein kappa	Csn3	2.37218	8.94e-05
Drebrin-like	Dbnl	2.36987	3.09e-05
Map kinase-interacting serine/threonine kinase 2	Mknk2	2.36795	1.1e-05
Complement component 3a receptor 1	C3ar1	2.36638	1.11e-05
Translocase of outer mitochondrial membrane 34	Tomm34	2.36452	2.69e-07
Carbohydrate sulfotransferase 2	Chst2	2.36372	1.98e-05
Echinoderm microtubule associated protein like 6	Eml6	2.36265	6.44e-06
Mannosidase 1, alpha	Man1a	2.35863	2.45e-05
Nucleus accumbens associated 2, ben and btb (poz) domain containing	Nacc2	2.35615	4e-06
Ino80 complex subunit c	Ino80c	2.34532	1.74e-06
Kinesin light chain 1	Klc1	2.33488	1.97e-06
Triadin	Trdn	2.33211	1.6e-05
Diaphanous homolog 2 (drosophila)	Diap2	2.32992	1.4e-05
Transducin-like enhancer of split 2, homolog of drosophila e(spl)	Tle2	2.32873	5.64e-06
Ankyrin repeat domain 44	Ankrd44	2.32732	3e-06
Dna segment, chr 10, johns hopkins university 81 expressed	D10jhu81e	2.32323	6.03e-07
Methyl-cpg binding domain protein 2	Mbd2	2.32072	6.18e-05
F-box protein 4	Fbxo4	2.31676	1.4e-06
Adenylate kinase 1	Ak1	2.31613	1.32e-06
Sestrin 1	Sesn1	2.31302	8.16e-05
Catenin (cadherin associated protein), alpha-like 1	Ctnnal1	2.31283	0.00027827
Methionine sulfoxide reductase a	Msra	2.31276	4.65e-05
Family with sequence similarity 26, member e	Fam26e	2.3126	7.85e-05
Mannosidase 2, alpha b2	Man2b2	2.31231	0.00028722
Dna replication helicase 2 homolog (yeast)	Dna2	2.31066	8.61e-06
Peroxisomal biogenesis factor 12	Pex12	2.3045	1.6e-05
Lanosterol synthase	Lss	2.29943	2.77e-05
Iq motif containing gtpase activating protein 3	Iqgap3	2.29774	9.93e-07
Small proline-rich protein 1a	Sprr1a	2.2955	1.45e-06
Keratin 15	Krt15	2.29429	6.13e-07
Tripartite motif-containing 2	Trim2	2.29348	5.27e-05
Family with sequence similarity 102, member a	Fam102a	2.28979	1.31e-05
Sorcin	Sri	2.28732	5.69e-07
Dematin actin binding protein	Dmtn	2.28348	1.77e-05
Brain glycogen phosphorylase	Pygb	2.28182	6.47e-07
Adaptor-related protein complex 3, delta 1 subunit	Ap3d1	2.27187	3.37e-06
Serum/glucocorticoid regulated kinase 3	Sgk3	2.26995	0.0040274
Cd99 antigen	Cd99	2.26946	0.00029662
Tripartite motif-containing 12a	Trim12a	2.26696	6.39e-05
Absent in melanoma 1	Aim1	2.26583	9.71e-06
Axin2	Axin2	2.2653	3.83e-05
Collagen, type xviii, alpha 1	Col18a1	2.26439	8.6e-07
Riken cdna 3110002h16 gene	3110002h16rik	2.26252	1.18e-06
Brain-specific angiogenesis inhibitor 1-associated protein 2	Baiap2	2.26165	2.04e-06
Transmembrane and coiled coil domains 3	Tmcc3	2.26147	0.0014497
Guanylate binding protein 2	Gbp2	2.2609	0.00024593
Wd repeat domain 1	Wdr1	2.26047	0.00010181
Phosphoinositide-3-kinase, class 3	Pik3c3	2.26039	3.7e-06
Transformed mouse 3t3 cell double minute 1	Mdm1	2.25995	0.00035815
Inad-like (drosophila)	Inadl	2.25848	6.14e-05
T-box18	Tbx18	2.25827	0.0006818
Transmembrane protein 71	Tmem71	2.25531	1.22e-05
Inhibitor of dna binding 2	Id2	2.25393	3.31e-05
Solute carrier family 37 (glycerol-3-phosphate transporter), member 1	Slc37a1	2.25236	4.67e-06
Slain motif family, member 1	Slain1	2.25067	2.61e-05
Breast carcinoma amplified sequence 3	Bcas3	2.24537	9.16e-05
Potassium channel tetramerisation domain containing 1	Kctd1	2.24353	1.84e-05
Ring finger protein 14	Rnf14	2.24333	0.0046821
Urocortin 2	Ucn2	2.24164	6.07e-05
Mterf domain containing 3	Mterfd3	2.24152	2.37e-06
Proline-rich coiled-coil 1	Prrc1	2.24115	6.43e-06
Bmp and activin membrane-bound inhibitor	Bambi	2.23534	0.00198832
Guanylate binding protein 7	Gbp7	2.23532	2.28e-05
Component of oligomeric golgi complex 1	Cog1	2.23229	5.21e-06
Riken cdna 5430435g22 gene	5430435g22rik	2.23061	4.93e-06
Abhydrolase domain containing 17a	Abhd17a	2.22967	1.8e-05
Prostaglandin i2 (prostacyclin) synthase	Ptgis	2.22668	5.89e-05
Elac homolog 1 (e. Coli)	Elac1	2.22602	0.0001302
Aldehyde dehydrogenase family 7, member a1	Aldh7a1	2.22578	1.59e-06
Testis expressed gene 13	Tex13	2.22463	5.95e-05
Rna binding motif protein, x chromosome	Rbmx	2.22461	1.61e-06
Guanidinoacetate methyltransferase	Gamt	2.22422	1.87e-06
Enoyl coenzyme a hydratase domain containing 1	Echdc1	2.2213	1.7e-05
Rab13, member ras oncogene family	Rab13	2.21587	1.23e-05
Inhibitor of kappab kinase gamma	Ikbkg	2.21545	1.03e-05
Tubulin, beta 3 class iii	Tubb3	2.2146	0.00021518
Vacuolar protein sorting 45 (yeast)	Vps45	2.21337	2.5e-06
Cdna sequence bc031181	Bc031181	2.21039	2.22e-05
Potassium channel, subfamily k, member 2	Kcnk2	2.20867	2.39e-06
Iduronate 2-sulfatase	Ids	2.20652	0.00186513
High-mobility group nucleosome binding domain 5	Hmgn5	2.20439	6e-06
Rap guanine nucleotide exchange factor (gef) 3	Rapgef3	2.20315	0.00054829
Ataxin 10	Atxn10	2.2001	1.87e-06
Transcription factor cp2-like 1	Tfcp2l1	2.19998	0.00026222
Pyrimidinergic receptor p2y, g-protein coupled, 6	P2ry6	2.19937	1.93e-06
Myosin, heavy polypeptide 1, skeletal muscle, adult	Myh1	2.19396	0.00011967
Natriuretic peptide type b	Nppb	2.19266	2.89e-06
Dedicator of cytokinesis 9	Dock9	2.189	2.59e-06
Lectin, mannose-binding, 1	Lman1	2.18867	1.45e-05
Leucine rich repeat (in flii) interacting protein 1	Lrrfip1	2.18474	1.71e-06
Ras association (ralgds/af-6) domain family member 3	Rassf3	2.1845	2.89e-06
Tetraspanin 7	Tspan7	2.18409	2.89e-05
Erythrocyte protein band 4.1-like 1	Epb4.1l1	2.18341	2.48e-06
Hydroxysteroid (17-beta) dehydrogenase 7	Hsd17b7	2.18014	8.64e-06
Atp-binding cassette, sub-family d (ald), member 1	Abcd1	2.17933	0.00014513
F-box protein 16	Fbxo16	2.17902	8.81e-05
Inhibitor of dna binding 1	Id1	2.1763	4.07e-05
Zinc finger e-box binding homeobox 1	Zeb1	2.17624	1.07e-06
Zinc finger, matrin type 2	Zmat2	2.17601	2.1e-06
Bridging integrator 1	Bin1	2.17437	9.59e-07
Adenylate cyclase 9	Adcy9	2.17436	4.15e-05
Inositol 1,4,5-trisphosphate receptor 1	Itpr1	2.17399	0.00022595
Small integral membrane protein 3	Smim3	2.17374	4.1e-07
Adaptor-related protein complex 2, beta 1 subunit	Ap2b1	2.17269	1.68e-05
Leucine-rich repeat-containing g protein-coupled receptor 6	Lgr6	2.17157	3.01e-05
Coiled-coil domain containing 109b	Ccdc109b	2.16836	8.3e-06
Biogenesis of lysosomal organelles complex-1, subunit 1 /// retinol dehydrogenase 5	Bloc1s1 /// rdh5	2.16633	1.13e-05
Bcl2-associated athanogene 2	Bag2	2.1624	9e-05
Farnesyl diphosphate synthetase	Fdps	2.158	3.06e-06
Protein tyrosine phosphatase, receptor type, m	Ptprm	2.15109	1.36e-06
Oaf homolog (drosophila)	Oaf	2.15056	7.19e-07
Special at-rich sequence binding protein 1	Satb1	2.14726	3.04e-06
2-hydroxyacyl-coa lyase 1	Hacl1	2.14093	2.72e-05
Lim-domain containing, protein kinase	Limk1	2.14037	3.92e-05
Vps20-associated 1 homolog (s. Cerevisiae)	Vta1	2.13916	4e-06
Phosphofructokinase, muscle	Pfkm	2.13582	5.35e-07
Rho family gtpase 2	Rnd2	2.1346	8.19e-06
Peptidylprolyl isomerase (cyclophilin)-like 4	Ppil4	2.13187	4.93e-06
Transmembrane protein 43	Tmem43	2.13142	2.88e-06
Leucine rich repeat containing 57	Lrrc57	2.13131	1.3e-05
Acyl-coa synthetase short-chain family member 2	Acss2	2.1298	2.85e-06
Rad51 homolog b	Rad51b	2.12634	5.17e-05
Phosphatase and actin regulator 2	Phactr2	2.12407	0.00020156
Small nuclear ribonucleoprotein 25 (u11/u12)	Snrnp25	2.12273	3.39e-06
Fascin homolog 1, actin bundling protein (strongylocentrotus purpuratus)	Fscn1	2.12266	0.00151792
Rna binding motif, single stranded interacting protein 2	Rbms2	2.12134	6.12e-06
Zinc finger, matrin type 5	Zmat5	2.12073	8.49e-06
Transcription factor 4	Tcf4	2.11883	3.5e-05
Breast cancer anti-estrogen resistance 3	Bcar3	2.1169	3.82e-06
Dehydrogenase/reductase (sdr family) member 3	Dhrs3	2.11527	1.57e-05
Rho gtpase activating protein 23	Arhgap23	2.11273	3.28e-06
Kinesin family member 13a	Kif13a	2.11117	1.57e-06
Tropomyosin 2, beta	Tpm2	2.11025	0.00382322
Pleckstrin homology-like domain, family a, member 1	Phlda1	2.10485	5.95e-05
Transmembrane protein 140	Tmem140	2.10391	9.3e-06
Trichohyalin	Tchh	2.10244	2.55e-05
Cytoplasmic fmr1 interacting protein 2	Cyfip2	2.10192	4.07e-05
Pterin 4 alpha carbinolamine dehydratase/dimerization cofactor of hepatocyte nuclear factor 1 alpha (tcf1) 2	Pcbd2	2.09991	3.64e-06
Contactin 6	Cntn6	2.09847	3.43e-05
Wd repeat and fyve domain containing 1	Wdfy1	2.09846	7.92e-06
Dynactin 4	Dctn4	2.09363	0.00029726
Integrin beta 3 binding protein (beta3-endonexin)	Itgb3bp	2.09332	0.00015115
Interleukin 17 receptor c	Il17rc	2.09324	1.59e-05
Riken cdna 2610002m06 gene /// charged multivesicular body protein 1b	2610002m06rik /// chmp1b	2.09178	2.72e-05
Family with sequence similarity 189, member b	Fam189b	2.0902	4.93e-06
Chymotrypsin-like elastase family, member 1	Cela1	2.08972	0.00024476
Spc25, ndc80 kinetochore complex component, homolog (s. Cerevisiae)	Spc25	2.08938	2.69e-05
Thrombospondin 2	Thbs2	2.08846	8.05e-07
Cdp-diacylglycerol synthase (phosphatidate cytidylyltransferase) 2	Cds2	2.08556	1.09e-05
Adenosine deaminase, rna-specific, b1	Adarb1	2.08482	4.28e-05
Cysteine-rich with egf-like domains 1	Creld1	2.08439	6.4e-05
Riken cdna 2010005h15 gene /// predicted gene 5483	2010005h15rik /// gm5483	2.08305	0.00024611
Steroid receptor rna activator 1	Sra1	2.08303	4.18e-06
Riken cdna 2010111i01 gene	2010111i01rik	2.0828	7.56e-07
Monocyte to macrophage differentiation-associated	Mmd	2.08173	8.73e-06
S100 calcium binding protein a1	S100a1	2.07874	9.73e-06
Laminin, gamma 2	Lamc2	2.07523	1.24e-06
Excision repair cross-complementing rodent repair deficiency, complementation group 3	Ercc3	2.07503	7.87e-06
Adaptor-related protein complex 1, sigma 2 subunit	Ap1s2	2.07495	5.04e-05
Glucosidase, alpha; neutral c	Ganc	2.07386	0.00020872
Keratin 19	Krt19	2.07217	7.08e-06
Supervillin	Svil	2.07128	2.44e-06
Suppressor of variegation 3-9 homolog 1 (drosophila)	Suv39h1	2.07009	0.0040523
Gh3 domain containing	Ghdc	2.06988	8.52e-06
Immediate early response 3 interacting protein 1	Ier3ip1	2.06958	3.2e-05
Dihydropyrimidinase-like 3	Dpysl3	2.06538	1.12e-06
Lamin b1	Lmnb1	2.06503	1.42e-05
Serine (or cysteine) peptidase inhibitor, clade b, member 9	Serpinb9	2.06383	5.78e-05
Trafficking protein particle complex 1	Trappc1	2.06363	3.37e-06
Zinc finger homeodomain 4	Zfhx4	2.06277	1.83e-05
Jagged 1	Jag1	2.0617	0.00025432
Fun14 domain containing 2	Fundc2	2.06146	0.00011189
Integrin linked kinase	Ilk	2.06118	0.00212743
Vacuolar protein sorting 25 (yeast)	Vps25	2.06021	0.00029919
Camp responsive element binding protein 3-like 2	Creb3l2	2.06018	3.84e-06
Wingless-type mmtv integration site family, member 4	Wnt4	2.05805	4.48e-06
Homeobox d8	Hoxd8	2.05695	6.33e-06
Cytochrome b5 type a (microsomal)	Cyb5a	2.05647	1.69e-06
Cytochrome p450, family 2, subfamily j, polypeptide 6	Cyp2j6	2.0551	9.86e-05
Epithelial membrane protein 3	Emp3	2.05381	3.82e-06
Rho gtpase activating protein 1	Arhgap1	2.05359	0.00060328
Solute carrier family 31, member 2	Slc31a2	2.05227	8.73e-06
Human immunodeficiency virus type i enhancer binding protein 3	Hivep3	2.05202	8.58e-06
Discs, large homolog 3 (drosophila)	Dlg3	2.05123	2e-06
Riken cdna 1810043g02 gene	1810043g02rik	2.04882	4.75e-05
Glutamate-ammonia ligase (glutamine synthetase)	Glul	2.04781	6.14e-05
N-sulfoglucosamine sulfohydrolase (sulfamidase)	Sgsh	2.04701	3.11e-06
Gamma-glutamyltransferase 7	Ggt7	2.04653	2.78e-05
Dual specificity phosphatase 10	Dusp10	2.04522	5.71e-06
Transmembrane protein 19	Tmem19	2.0412	1.69e-05
Homeobox b4	Hoxb4	2.04069	0.00074228
Riken cdna c030006k11 gene	C030006k11rik	2.04042	0.00032809
Myeloid nuclear differentiation antigen like	Mndal	2.03944	0.00090306
Sec11 homolog c (s. Cerevisiae)	Sec11c	2.03884	3.31e-05
Abelson helper integration site 1	Ahi1	2.03818	1.78e-05
Single-pass membrane protein with aspartate rich tail 1	Smdt1	2.0373	1.53e-06
Tubulin, beta 2a class iia	Tubb2a	2.03696	1.59e-06
Btb (poz) domain containing 2	Btbd2	2.03278	2.55e-05
Ring finger protein 141	Rnf141	2.03011	0.00016588
Discs, large homolog 5 (drosophila)	Dlg5	2.02942	0.00143944
Rh blood group, d antigen	Rhd	2.02905	1.37e-05
Colony stimulating factor 2 receptor, beta, low-affinity (granulocyte-macrophage)	Csf2rb	2.02729	8.98e-05
Solute carrier family 25 (mitochondrial carrier, dicarboxylate transporter), member 10	Slc25a10	2.0269	2.19e-05
Transmembrane protein 184a	Tmem184a	2.02534	8.26e-05
Ferrochelatase	Fech	2.02503	7.96e-05
Sparc related modular calcium binding 1	Smoc1	2.02499	0.00017179
Low density lipoprotein receptor class a domain containing 4	Ldlrad4	2.02329	0.00010893
Wd repeat domain 33	Wdr33	2.02314	0.00046531
Neurochondrin	Ncdn	2.0205	0.00732446
Transformation related protein 53 inducible nuclear protein 2	Trp53inp2	2.01729	1.88e-05
Sulfite oxidase	Suox	2.01505	1.78e-06
Oxysterol binding protein-like 6	Osbpl6	2.01503	0.00561657
Ribosomal rna processing 1 homolog (s. Cerevisiae)	Rrp1	2.01441	3.04e-05
Ubiquitin specific peptidase 20	Usp20	2.01439	0.00034084
Calcitonin/calcitonin-related polypeptide, alpha	Calca	2.01302	0.0002504
Helicase (dna) b	Helb	2.01126	0.00023024
Taf7 rna polymerase ii, tata box binding protein (tbp)-associated factor	Taf7	2.01086	0.00071665
Tec protein tyrosine kinase	Tec	2.0099	6.22e-05
Zinc finger, nfx1-type containing 1	Znfx1	2.00879	3.61e-05
Cndp dipeptidase 2 (metallopeptidase m20 family)	Cndp2	2.00695	4.33e-06
N-ethylmaleimide sensitive fusion protein attachment protein gamma	Napg	2.00386	2.58e-06
Homeobox c13	Hoxc13	2.0028	1.32e-05
Transformed mouse 3t3 cell double minute 2	Mdm2	2.00232	6.96e-05
Protein tyrosine phosphatase, receptor type, e	Ptpre	2.00221	2.54e-05
Apoptotic peptidase activating factor 1	Apaf1	2.00207	1.26e-05
Swi/snf related, matrix associated, actin dependent regulator of chromatin, subfamily b, member 1	Smarcb1	2.00167	1.05e-05
A disintegrin and metallopeptidase domain 12 (meltrin alpha)	Adam12	2.00152	0.00034898
Rac gtpase-activating protein 1	Racgap1	2.00061	7.35e-06
Polycystic kidney disease 2-like 2	Pkd2l2	1.99804	0.00331437
Ral guanine nucleotide dissociation stimulator,-like 1	Rgl1	1.99803	5.1e-06
Cell division cycle associated 3	Cdca3	1.99688	1.95e-06
Phosphodiesterase 2a, cgmp-stimulated	Pde2a	1.99136	5.98e-05
Syntaxin 7	Stx7	1.98904	4.1e-06
Riken cdna 1110007c09 gene	1110007c09rik	1.98851	1.98e-05
Cap, adenylate cyclase-associated protein, 2 (yeast)	Cap2	1.9876	2.06e-05
Vacuolar protein sorting 53 (yeast)	Vps53	1.98566	0.00021822
Alanyl-trna synthetase domain containing 1	Aarsd1	1.98526	1.93e-05
Ankyrin repeat and ef-hand domain containing 1	Ankef1	1.98521	0.00025226
Spectrin repeat containing, nuclear envelope 1	Syne1	1.98469	2.46e-05
Myotubularin related protein 1	Mtmr1	1.984	8.71e-07
Sorting nexin 6	Snx6	1.98332	9.41e-05
Mitogen-activated protein kinase kinase kinase 8	Map3k8	1.98325	0.0015479
Glial cell line derived neurotrophic factor family receptor alpha 1	Gfra1	1.98207	0.00487008
Tetratricopeptide repeat domain 39c	Ttc39c	1.98172	5.04e-06
Dep domain containing mtor-interacting protein	Deptor	1.9808	0.00037702
S100 calcium binding protein a13	S100a13	1.98074	6.1e-06
Iq motif and sec7 domain 1	Iqsec1	1.97938	1.85e-05
Ltv1 homolog (s. Cerevisiae)	Ltv1	1.97895	1.31e-05
Ubiquitin-conjugating enzyme e2d 2a	Ube2d2a	1.97835	0.00935618
Solute carrier family 48 (heme transporter), member 1	Slc48a1	1.97625	9.52e-07
Potassium channel, subfamily u, member 1	Kcnu1	1.97608	6.83e-05
Family with sequence similarity 107, member b	Fam107b	1.9759	6.39e-06
Max-like protein x	Mlx	1.9757	1.25e-05
Nestin	Nes	1.97477	2.58e-05
Non-smc condensin ii complex, subunit h2	Ncaph2	1.97454	4.02e-06
Charged multivesicular body protein 4c	Chmp4c	1.97369	0.00015891
Fyve and coiled-coil domain containing 1	Fyco1	1.97259	1.13e-05
Myosin, heavy polypeptide 9, non-muscle	Myh9	1.97255	0.00011485
Protein-l-isoaspartate (d-aspartate) o-methyltransferase 1	Pcmt1	1.97175	2.42e-05
Ras related protein 1b	Rap1b	1.97124	0.00032551
Leucine rich repeat containing 20	Lrrc20	1.96948	4.04e-05
Huntingtin interacting protein 1	Hip1	1.96913	1.48e-05
Potassium channel tetramerisation domain containing 10	Kctd10	1.96847	5.28e-06
Glutaminyl-trna synthase (glutamine-hydrolyzing)-like 1	Qrsl1	1.96802	9.51e-05
Predicted gene 7040 /// prolactin family 2, subfamily c, member 2 /// prolactin family 2, subfamily c, member 3 /// prolactin family 2, subfamily c, member 4 /// prolactin family 2, subfamily c, member 5	Gm7040 /// prl2c2 /// prl2c3 /// prl2c4 /// prl2c5	1.96745	8.56e-05
Proteasome (prosome, macropain) assembly chaperone 2	Psmg2	1.96709	1.33e-05
Synovial sarcoma translocation, chromosome 18	Ss18	1.96684	0.00574606
Eukaryotic translation initiation factor 2d	Eif2d	1.96645	2.18e-05
G protein-coupled receptor, family c, group 5, member b	Gprc5b	1.96553	2.48e-05
Glutathione peroxidase 8 (putative)	Gpx8	1.96449	1.39e-06
Dna segment, chr 10, wayne state university 102, expressed	D10wsu102e	1.96385	1.73e-05
Transaldolase 1	Taldo1	1.96282	2.56e-06
Oncoprotein induced transcript 3	Oit3	1.96066	0.00033648
Brain and reproductive organ-expressed protein	Bre	1.95968	0.00021363
Glucosaminyl (n-acetyl) transferase 3, mucin type	Gcnt3	1.95875	1.33e-05
Bcl2-associated athanogene 3	Bag3	1.95717	2.65e-05
Neoplastic progression 2	Npn2	1.95481	4.92e-05
Inositol (myo)-1(or 4)-monophosphatase 2	Impa2	1.95275	6.9e-06
G two s phase expressed protein 1	Gtse1	1.95246	3.42e-05
Protocadherin gamma subfamily a, 1 /// protocadherin gamma subfamily a, 10 /// protocadherin gamma subfamily a, 11 /// protocadherin gamma subfamily a, 12 /// protocadherin gamma subfamily a, 2 /// protocadherin gamma subfamily a, 3 /// protocadherin gamma subfamily a, 4 /// protocadherin gamma subfamily a, 5 /// protocadherin gamma subfamily a, 6 /// protocadherin gamma subfamily a, 7 /// protoc…	Pcdhga1 /// pcdhga10 /// pcdhga11 /// pcdhga12 /// pcdhga2 /// pcdhga3 /// pcdhga4 /// pcdhga5 /// pcdhga6 /// pcdhga7 /// pcdhga8 /// pcdhga9 /// pcdhgb1 /// pcdhgb2 /// pcdhgb4 /// pcdhgb5 /// pcdhgb6 /// pcdhgb7 /// pcdhgb8 /// pcdhgc3 /// pcdhgc4 /// pcdhgc5	1.95118	0.000744
Sorting nexin 12	Snx12	1.95023	6.37e-05
Leucine carboxyl methyltransferase 1	Lcmt1	1.94824	5.03e-06
Baculoviral iap repeat-containing 5	Birc5	1.94652	5.26e-06
Reversion-inducing-cysteine-rich protein with kazal motifs	Reck	1.94484	0.00117776
Plakophilin 1	Pkp1	1.94339	0.00258752
Tyrosine 3-monooxygenase/tryptophan 5-monooxygenase activation protein, zeta polypeptide	Ywhaz	1.9421	1.81e-06
Death-associated protein kinase 3	Dapk3	1.94113	0.00553691
Potassium channel tetramerisation domain containing 2	Kctd2	1.93836	6.48e-06
Dnaj (hsp40) homolog, subfamily c, member 14	Dnajc14	1.93801	6e-06
Eph receptor a7	Epha7	1.93694	0.00238751
Lactate dehydrogenase b	Ldhb	1.93657	8.66e-05
Amyloid beta (a4) precursor protein-binding, family b, member 3	Apbb3	1.93619	0.00040787
Bone morphogenetic protein 1	Bmp1	1.93479	0.00034443
Fch and double sh3 domains 1	Fchsd1	1.93452	0.00019962
Adrenergic receptor, beta 2	Adrb2	1.93438	0.001184
Fanconi anemia, complementation group c	Fancc	1.93412	1.35e-05
Myosin, light polypeptide 6, alkali, smooth muscle and non-muscle pseudogene /// myosin light polypeptide 6 alkali smooth muscle and non-muscle protein, pseudogene /// myosin light polypeptide 6-like /// myosin, light polypeptide 6, alkali, smooth muscle and non-muscle	Gm5526 /// gm8894 /// loc102643184 /// myl6	1.93343	3.06e-06
Zinc finger matrin type 3	Zmat3	1.93307	2.48e-05
Glutaminyl-peptide cyclotransferase (glutaminyl cyclase)	Qpct	1.93116	8.26e-05
Mannan-binding lectin serine peptidase 1	Masp1	1.9291	0.00010425
Was protein family, member 1	Wasf1	1.92885	1.98e-05
Coagulation factor viii	F8	1.9283	8.73e-06
Coiled-coil domain containing 93	Ccdc93	1.92534	0.00016082
Tensin 1	Tns1	1.92431	0.00015697
D-tyrosyl-trna deacylase 1	Dtd1	1.92405	4.35e-06
Dynein light chain tctex-type 3	Dynlt3	1.92327	0.00552465
Non-smc condensin i complex, subunit g	Ncapg	1.92241	7.43e-06
Transforming growth factor beta 1 induced transcript 1	Tgfb1i1	1.922	0.00060122
Migration and invasion enhancer 1	Mien1	1.91857	2.82e-05
Grainyhead-like 1 (drosophila)	Grhl1	1.91725	0.00033453
P53 and dna damage regulated 1	Pdrg1	1.91609	6.94e-06
Mitochondrial gtpase 1 homolog (s. Cerevisiae)	Mtg1	1.91587	1.38e-05
Pq loop repeat containing 1	Pqlc1	1.91451	1.2e-05
Platelet derived growth factor receptor, beta polypeptide	Pdgfrb	1.91412	3.13e-05
Protocadherin alpha 1 /// protocadherin alpha 10 /// protocadherin alpha 11 /// protocadherin alpha 12 /// protocadherin alpha 2 /// protocadherin alpha 3 /// protocadherin alpha 4 /// protocadherin alpha 5 /// protocadherin alpha 6 /// protocadherin alpha 7 /// protocadherin alpha 8 /// protocadherin alpha 9 /// protocadherin alpha subfamily c, 1 /// protocadherin alpha subfamily c, 2	Pcdha1 /// pcdha10 /// pcdha11 /// pcdha12 /// pcdha2 /// pcdha3 /// pcdha4 /// pcdha5 /// pcdha6 /// pcdha7 /// pcdha8 /// pcdha9 /// pcdhac1 /// pcdhac2	1.91384	1.63e-05
Caspase 12	Casp12	1.91335	5.47e-06
Na+/k+ transporting atpase interacting 1	Nkain1	1.91324	5.2e-06
Short stature homeobox 2	Shox2	1.91306	2.48e-05
Centrosomal protein 112	Cep112	1.91189	1.77e-05
Stimulated by retinoic acid 13	Stra13	1.91084	4.92e-05
Zinc finger protein 758	Zfp758	1.909	0.00206984
Receptor (calcitonin) activity modifying protein 2 /// vacuolar protein sorting 25 (yeast)	Ramp2 /// vps25	1.90847	2.59e-06
Malic enzyme 2, nad(+)-dependent, mitochondrial	Me2	1.9074	5.04e-06
Ankyrin repeat and socs box-containing 13	Asb13	1.90738	0.00239436
Diaphanous homolog 3 (drosophila)	Diap3	1.90637	9.06e-05
Synapse associated protein 1	Syap1	1.90587	1.32e-05
Katanin p60 (atpase-containing) subunit a1	Katna1	1.90458	2.48e-06
Protein tyrosine phosphatase, receptor type, a	Ptpra	1.90364	1.24e-05
Ddb1 and cul4 associated factor 11	Dcaf11	1.90283	0.00018727
Histocompatibility 13	H13	1.90222	7.85e-06
Aldo-keto reductase family 1, member c12 /// aldo-keto reductase family 1, member c13	Akr1c12 /// akr1c13	1.90197	0.00034139
Ras suppressor protein 1	Rsu1	1.90185	1.15e-05
N(alpha)-acetyltransferase 10, nata catalytic subunit	Naa10	1.8989	1.46e-05
Histone deacetylase 5	Hdac5	1.89829	2.48e-05
Salvador homolog 1 (drosophila)	Sav1	1.89732	0.00169417
N-myristoyltransferase 1	Nmt1	1.89638	3.18e-06
Gats protein-like 2	Gatsl2	1.89627	1.73e-05
Aldo-keto reductase family 1, member c13	Akr1c13	1.89626	0.00014853
Dnaj (hsp40) homolog, subfamily c, member 9	Dnajc9	1.89613	2.71e-06
Imp2 inner mitochondrial membrane peptidase-like (s. Cerevisiae)	Immp2l	1.89601	2.34e-05
Aryl-hydrocarbon receptor	Ahr	1.8956	0.00150161
Cysteine-rich c-terminal 1	Crct1	1.89478	1.83e-05
Rab3a interacting protein	Rab3ip	1.89444	1.64e-05
Phospholipase a2, group iie	Pla2g2e	1.89432	1.27e-05
Niemann-pick type c1	Npc1	1.89421	8.69e-06
Riken cdna 1700020i14 gene	1700020i14rik	1.89412	5.29e-05
Dnaj (hsp40) homolog, subfamily b, member 5	Dnajb5	1.89321	0.00012758
Myosin, light polypeptide 4	Myl4	1.89308	0.00015881
Elongation factor 1 homolog (elf1, s. Cerevisiae)	Elof1	1.89179	1.18e-05
Thioredoxin-like 1	Txnl1	1.89161	1.65e-05
Maturin, neural progenitor differentiation regulator homolog (xenopus)	Mturn	1.89067	0.0001208
Ring finger protein 144b	Rnf144b	1.88762	3.66e-06
Proline/serine-rich coiled-coil 1	Psrc1	1.88737	2e-05
Seh1-like (s. Cerevisiae	Seh1l	1.88719	9.94e-05
Gtp cyclohydrolase 1	Gch1	1.88707	5.87e-05
Early b cell factor 3	Ebf3	1.88674	0.00536257
Predicted gene 5553 /// orm1-like 2 (s. Cerevisiae)	Gm5553 /// ormdl2	1.88389	2.3e-05
Microsomal glutathione s-transferase 3	Mgst3	1.88354	2.25e-05
Thiopurine methyltransferase	Tpmt	1.88249	9.95e-05
Ngfi-a binding protein 2	Nab2	1.88103	0.00131953
Endosulfine alpha	Ensa	1.88056	4.9e-05
Phosphatidylinositol-4-phosphate 5-kinase, type 1 gamma	Pip5k1c	1.88032	0.00039835
Dymeclin	Dym	1.87879	1.16e-05
Chromodomain helicase dna binding protein 1-like	Chd1l	1.87764	5.61e-05
Guanosine diphosphate (gdp) dissociation inhibitor 1	Gdi1	1.87763	8.1e-05
Inositol polyphosphate-1-phosphatase	Inpp1	1.87758	1.63e-05
Calcium/calmodulin-dependent protein kinase ii, delta	Camk2d	1.8773	0.00018618
Cytochrome c oxidase assembly protein 16	Cox16	1.87703	1.32e-05
Predicted gene 12693 /// rwd domain containing 1	Gm12693 /// rwdd1	1.87639	0.00066046
Tetratricopeptide repeat domain 1	Ttc1	1.87626	1.36e-05
Twist basic helix-loop-helix transcription factor 2	Twist2	1.87261	4.21e-05
Cytoplasmic polyadenylation element binding protein 1	Cpeb1	1.87227	0.00020268
Adaptor-related protein complex 2, alpha 2 subunit	Ap2a2	1.87213	0.00016498
Dna primase, p49 subunit	Prim1	1.87166	9.56e-06
Zinc finger protein 931	Zfp931	1.87161	0.00033395
Mitochondrial ribosomal protein s16	Mrps16	1.87073	6.62e-06
Mediator complex subunit 30	Med30	1.87038	1.01e-05
Lim domain and actin binding 1	Lima1	1.86981	8.67e-06
Chibby homolog 1 (drosophila)	Cby1	1.86929	2.55e-05
Angiopoietin 1	Angpt1	1.8675	0.0004692
Cdna sequence bc005624	Bc005624	1.86749	0.00019819
Collagen, type vii, alpha 1	Col7a1	1.86665	0.00042024
Proteasome (prosome, macropain) inhibitor subunit 1	Psmf1	1.86593	5.85e-06
Malignant t cell amplified sequence 1	Mcts1	1.86591	3.18e-06
Ganglioside-induced differentiation-associated protein 1-like 1	Gdap1l1	1.86588	0.0007816
S-antigen, retina and pineal gland (arrestin)	Sag	1.86555	0.00029511
Centrin 3	Cetn3	1.86548	3.6e-06
Hect, uba and wwe domain containing 1	Huwe1	1.86299	1.78e-05
Nicalin homolog (zebrafish)	Ncln	1.86244	0.00043986
Signal transducer and activator of transcription 1	Stat1	1.86206	0.00028404
Sirtuin 7	Sirt7	1.86175	2.06e-05
Atpase, class vi, type 11c	Atp11c	1.86073	0.00515454
Zinc finger, an1 type domain 2b	Zfand2b	1.85854	0.00018742
Guanylate cyclase activator 1b	Guca1b	1.85808	4.86e-05
Integrator complex subunit 3	Ints3	1.85753	0.00072372
Component of oligomeric golgi complex 6	Cog6	1.85493	6.77e-06
Mediator complex subunit 14	Med14	1.8548	0.00051561
Parathymosin	Ptms	1.85477	0.0036531
5',3'-nucleotidase, cytosolic	Nt5c	1.85445	2.21e-05
Phosphodiesterase 3a, cgmp inhibited	Pde3a	1.85311	9.29e-05
Arfgap with sh3 domain, ankyrin repeat and ph domain1	Asap1	1.85289	2.37e-06
Prefoldin 1	Pfdn1	1.8525	1.48e-05
Riken cdna 0610010b08 gene /// predicted gene 14295 /// predicted gene 14305 /// predicted gene 14308 /// predicted gene 14419 /// predicted gene 14430 /// predicted gene 14432 /// predicted gene 14434 /// predicted gene 2004 /// predicted gene 4724	0610010b08rik /// gm14295 /// gm14305 /// gm14308 /// gm14419 /// gm14430 /// gm14432 /// gm14434 /// gm2004 /// gm4724	1.85162	0.00056186
Hydroxysteroid (17-beta) dehydrogenase 4	Hsd17b4	1.85134	5.52e-05
Sterol regulatory element binding factor 2	Srebf2	1.85026	1.87e-05
Sec63-like (s. Cerevisiae)	Sec63	1.84979	8.73e-06
Casein kinase 1, gamma 2	Csnk1g2	1.84977	2.39e-05
Downstream of stk11	Dos	1.84936	0.00151327
Mitochondrial ribosomal protein s25	Mrps25	1.84921	2.2e-05
Myosin xviiia	Myo18a	1.84876	0.00017742
Glyoxalase domain containing 4	Glod4	1.84722	1.15e-05
Rab2b, member ras oncogene family	Rab2b	1.84714	0.00023531
Lysophosphatidylcholine acyltransferase 1	Lpcat1	1.84711	0.00147883
Pq loop repeat containing	Pqlc3	1.84657	4.04e-05
Threonyl-trna synthetase 2, mitochondrial (putative)	Tars2	1.8461	2.13e-05
Pituitary tumor-transforming gene 1	Pttg1	1.84591	5.94e-06
Succinyl-coa glutarate-coa transferase	Sugct	1.84512	1.36e-05
Spermatogenesis associated glutamate (e)-rich protein 4a	Speer4a	1.84476	0.00695992
Riken cdna 1700037h04 gene	1700037h04rik	1.844	0.00515454
Fyve, rhogef and ph domain containing 6	Fgd6	1.84175	0.00066336
Cortactin	Cttn	1.84115	0.000649
Smad family member 2	Smad2	1.8408	0.00020133
Phosphatidylserine decarboxylase, pseudogene 3	Pisd-ps3	1.84052	7.88e-06
Alveolar soft part sarcoma chromosome region, candidate 1 (human)	Aspscr1	1.83996	8.61e-06
G protein-coupled receptor kinase 4	Grk4	1.83895	4.6e-05
Anaphase promoting complex subunit 16	Anapc16	1.83878	7.31e-06
Colony stimulating factor 2 receptor, beta 2, low-affinity (granulocyte-macrophage)	Csf2rb2	1.83786	0.00053599
Phosphorylase kinase alpha 2	Phka2	1.83715	7.58e-06
Sh3-binding domain glutamic acid-rich protein like	Sh3bgrl	1.83695	0.00349371
Rio kinase 3	Riok3	1.83418	0.00011878
Erythrocyte protein band 4.1-like 4a	Epb4.1l4a	1.83417	2.43e-05
Tubulin, alpha 4a	Tuba4a	1.8314	3.51e-05
Protein inhibitor of activated stat 3	Pias3	1.83002	1.92e-05
Solute carrier family 25, member 51	Slc25a51	1.82988	0.00695315
Phosphatidylserine decarboxylase, pseudogene 1 /// phosphatidylserine decarboxylase, pseudogene 3	Pisd-ps1 /// pisd-ps3	1.82973	1.47e-05
Dnaj (hsp40) homolog, subfamily c, member 19 /// dnaj (hsp40) homolog, subfamily c, member 19, pseudogene	Dnajc19 /// dnajc19-ps	1.82856	4.02e-05
Dnaj (hsp40) homolog, subfamily b, member 6	Dnajb6	1.82682	0.00011703
Thymopoietin	Tmpo	1.82636	0.00751075
Sorbitol dehydrogenase	Sord	1.82475	4.08e-05
Casp8 and fadd-like apoptosis regulator	Cflar	1.82444	8.91e-06
Methionine sulfoxide reductase b1	Msrb1	1.82363	0.00784485
Smad family member 7	Smad7	1.8236	0.00095714
Dual specificity phosphatase 1	Dusp1	1.82352	0.0012097
Electron transferring flavoprotein, dehydrogenase	Etfdh	1.82228	0.0002593
Peroxisomal biogenesis factor 7	Pex7	1.82022	9.45e-05
Mediator complex subunit 27	Med27	1.81996	3.85e-05
Meiosis 1 associated protein	M1ap	1.81916	8.32e-05
Trafficking protein particle complex 2	Trappc2	1.81846	0.00087461
Parvin, alpha	Parva	1.81842	2.56e-05
Formin binding protein 1	Fnbp1	1.81802	9.89e-06
Zeta-chain (tcr) associated protein kinase	Zap70	1.81716	3.58e-05
Regulator of cell cycle	Rgcc	1.81609	0.00067056
Phosphatidylinositol transfer protein, alpha	Pitpna	1.81555	5.69e-05
Oxysterol binding protein-like 1a	Osbpl1a	1.81552	3.35e-05
Riken cdna 3830403n18 gene /// x-linked lymphocyte-regulated	3830403n18rik /// xlr	1.81388	7.12e-05
Tetraspanin 5	Tspan5	1.81324	7.96e-05
Sorting nexin 3	Snx3	1.81305	6.77e-06
Nitrogen permease regulator-like 3	Nprl3	1.81292	4.25e-05
Adp-ribosylation factor-like 6 interacting protein 1	Arl6ip1	1.81261	1.41e-05
Dual specificity phosphatase 19	Dusp19	1.81221	0.00018329
Ubiquitin protein ligase e3b	Ube3b	1.81141	4.33e-05
Keratin 23	Krt23	1.81123	8.35e-05
Histidyl-trna synthetase 2, mitochondrial (putative)	Hars2	1.80997	7.15e-05
Farnesyl diphosphate farnesyl transferase 1	Fdft1	1.80863	6.2e-06
Polymerase (dna directed), mu	Polm	1.80752	0.00038779
Rho gtpase activating protein 17	Arhgap17	1.80622	4.26e-05
Integrin beta 1 binding protein 1	Itgb1bp1	1.80572	1.78e-05
Atpase, class ii, type 9b	Atp9b	1.80459	9.75e-06
Runt-related transcription factor 1; translocated to, 1 (cyclin d-related)	Runx1t1	1.80385	0.00241931
Solute carrier family 12, member 6	Slc12a6	1.80373	1.74e-05
Mesenteric estrogen dependent adipogenesis	Medag	1.80294	0.0001208
Run and sh3 domain containing 2	Rusc2	1.80071	5.11e-05
Rab3b, member ras oncogene family	Rab3b	1.80012	1.82e-05
Vesicle-associated membrane protein, associated protein b and c	Vapb	1.80003	0.00321267
Purinergic receptor p2x, ligand-gated ion channel, 5	P2rx5	1.79948	0.00012379
Zinc finger and btb domain containing 20	Zbtb20	1.7971	0.00464988
Solute carrier family 12, member 2	Slc12a2	1.7965	1.02e-05
Growth arrest and dna-damage-inducible 45 gamma	Gadd45g	1.79629	5.25e-05
Transmembrane protein 45a	Tmem45a	1.7962	0.00017721
D site albumin promoter binding protein	Dbp	1.79613	7.81e-05
Dnaj (hsp40) homolog, subfamily c, member 18	Dnajc18	1.79456	7.88e-05
Tetraspanin 9	Tspan9	1.79429	2.72e-05
Solute carrier family 39 (zinc transporter), member 3	Slc39a3	1.79392	3.95e-05
Latexin	Lxn	1.79385	6.57e-06
Family with sequence similarity 50, member a	Fam50a	1.79235	1.34e-05
Interleukin-1 receptor-associated kinase 1	Irak1	1.79094	1.51e-05
Ras association (ralgds/af-6) domain family (n-terminal) member 8	Rassf8	1.79012	6.42e-06
Wd repeat containing planar cell polarity effector	Wdpcp	1.78963	0.00061828
Adenosine deaminase, trna-specific 3 /// secretory carrier membrane protein 4	Adat3 /// scamp4	1.78928	0.00017552
Ik cytokine	Ik	1.78854	6.79e-06
Methylcrotonoyl-coenzyme a carboxylase 1 (alpha)	Mccc1	1.78773	4.05e-05
Chloride channel 4-2	Clcn4-2	1.78747	6.89e-05
Endoplasmic reticulum chaperone sil1 homolog (s. Cerevisiae)	Sil1	1.78694	7.04e-06
Creatine kinase, brain	Ckb	1.78577	2.33e-05
Ral guanine nucleotide dissociation stimulator-like 3	Rgl3	1.78493	0.00028429
Riken cdna 1110058l19 gene	1110058l19rik	1.78485	5.78e-05
Adenosine deaminase, trna-specific 2	Adat2	1.78378	0.00017987
Camp responsive element binding protein 3	Creb3	1.78372	1.84e-05
Polymerase (rna) i polypeptide e	Polr1e	1.7833	0.00013751
Methionine aminopeptidase 2	Metap2	1.78296	0.00138414
Riken cdna 3110057o12 gene /// predicted gene 2011	3110057o12rik /// gm2011	1.78289	0.0001262
Elk3, member of ets oncogene family	Elk3	1.78259	3.04e-05
Leukotriene a4 hydrolase	Lta4h	1.78215	7.87e-06
Myosin x	Myo10	1.78191	5.47e-05
Rad51 homolog c	Rad51c	1.7813	0.0022653
Elongator acetyltransferase complex subunit 2	Elp2	1.78086	1.31e-05
Nucleolar and spindle associated protein 1	Nusap1	1.77971	6.43e-05
Nedd4 family interacting protein 1	Ndfip1	1.77957	0.0012203
Retinoic acid induced 14	Rai14	1.7792	0.00039006
Activating signal cointegrator 1 complex subunit 2	Ascc2	1.77861	3.36e-05
Solute carrier family 25, member 46	Slc25a46	1.77854	0.0016517
Small proline-rich protein 2i	Sprr2i	1.77788	0.00150101
Peptidylglycine alpha-amidating monooxygenase	Pam	1.77757	0.00142281
Myosin, light polypeptide 6, alkali, smooth muscle and non-muscle pseudogene /// myosin light polypeptide 6 alkali smooth muscle and non-muscle protein, pseudogene /// myosin, light polypeptide 6, alkali, smooth muscle and non-muscle	Gm5526 /// gm8894 /// myl6	1.77694	1.64e-05
Aha1, activator of heat shock protein atpase 2	Ahsa2	1.7763	2.48e-05
Predicted gene 4887 /// twinfilin, actin-binding protein, homolog 1 (drosophila)	Gm4887 /// twf1	1.7761	0.00947341
Interleukin 6 receptor, alpha	Il6ra	1.77564	0.00032806
Nitric oxide synthase 1, neuronal	Nos1	1.77559	0.00035435
Rho gdp dissociation inhibitor (gdi) alpha	Arhgdia	1.77547	0.00104054
Solute carrier family 4 (anion exchanger), member 8	Slc4a8	1.77524	0.0001915
Nuclear receptor subfamily 3, group c, member 1	Nr3c1	1.77516	0.00015625
Ets variant 5	Etv5	1.77432	0.00010353
Myosin ic	Myo1c	1.77308	0.00037248
Jerky	Jrk	1.77288	9.57e-06
Solute carrier family 46, member 1	Slc46a1	1.77282	0.00110602
Adenylate cyclase 7	Adcy7	1.77242	0.00023466
Hydroxyacid oxidase 1, liver	Hao1	1.7723	0.00391993
Crystallin, zeta	Cryz	1.77138	5.2e-06
Zinc finger protein 759	Zfp759	1.76982	0.00054019
Casp2 and ripk1 domain containing adaptor with death domain	Cradd	1.76792	0.00120206
Nuclear factor of kappa light polypeptide gene enhancer in b cells inhibitor, alpha	Nfkbia	1.76761	0.00011443
Arginine/serine-rich coiled-coil 1	Rsrc1	1.76757	0.00036328
Atpase, class v, type 10a	Atp10a	1.76703	0.00419233
Protocadherin alpha 1 /// protocadherin alpha 10 /// protocadherin alpha 11 /// protocadherin alpha 12 /// protocadherin alpha 2 /// protocadherin alpha 4 /// protocadherin alpha 9 /// protocadherin alpha subfamily c, 1 /// protocadherin alpha subfamily c, 2	Pcdha1 /// pcdha10 /// pcdha11 /// pcdha12 /// pcdha2 /// pcdha4 /// pcdha9 /// pcdhac1 /// pcdhac2	1.76694	0.00079675
Gamma-aminobutyric acid (gaba) a receptor-associated protein-like 1	Gabarapl1	1.76657	1.6e-05
Mitogen-activated protein kinase kinase 2	Map2k2	1.76459	0.00023654
Interferon-induced protein 35	Ifi35	1.76418	2.87e-05
Mitochondrial calcium uptake 1	Micu1	1.76392	2.77e-05
Armadillo repeat containing, x-linked 5	Armcx5	1.7631	0.00285018
Trna methyltransferase 1 like	Trmt1l	1.76293	0.00010304
Yip1 domain family, member 5	Yipf5	1.76293	0.0003164
Solute carrier family 29 (nucleoside transporters), member 3	Slc29a3	1.76276	1.5e-05
High mobility group nucleosomal binding domain 3	Hmgn3	1.76222	9.87e-05
Polymerase (dna directed), kappa	Polk	1.76176	0.00150659
Protocadherin beta 17	Pcdhb17	1.76137	0.00032337
Testis expressed gene 261	Tex261	1.76105	4.04e-05
Nuclear receptor subfamily 2, group c, member 1	Nr2c1	1.76097	0.00025641
Transmembrane bax inhibitor motif containing 4	Tmbim4	1.76061	4.61e-05
Required for meiotic nuclear division 1 pseudogene /// required for meiotic nuclear division 1 homolog (s. Cerevisiae)	Gm5512 /// rmnd1	1.7604	3.04e-05
Fun14 domain containing 1	Fundc1	1.76012	0.00122633
Choline kinase beta	Chkb	1.75975	7.29e-06
Wd repeat domain 36	Wdr36	1.75894	3.8e-05
Pleckstrin homology-like domain, family a, member 3	Phlda3	1.75782	0.00012829
Lectin, galactose binding, soluble 8	Lgals8	1.75754	0.00513337
Gata binding protein 4	Gata4	1.75739	0.00031561
Family with sequence similarity 114, member a1	Fam114a1	1.75677	2.12e-05
Myosin, light polypeptide 9, regulatory	Myl9	1.75498	0.00016812
Biogenesis of lysosomal organelles complex-1, subunit 5, muted	Bloc1s5	1.75443	5.89e-05
Glucosamine-6-phosphate deaminase 1	Gnpda1	1.75385	1.89e-05
Phosphatidylinositol 4-kinase, catalytic, alpha polypeptide	Pi4ka	1.75345	8.19e-06
Praja ring finger 1, e3 ubiquitin protein ligase	Pja1	1.75147	0.00146874
Sh3-domain grb2-like 3	Sh3gl3	1.7505	0.00556211
Transcription factor ap-2, alpha	Tfap2a	1.75013	0.00034711
Nadh dehydrogenase (ubiquinone) 1 beta subcomplex, 7	Ndufb7	1.74818	6.66e-05
Suppressor of cytokine signaling 1	Socs1	1.74816	6.03e-05
Pdz domain containing ring finger 3	Pdzrn3	1.74761	0.00031747
Hyaluronoglucosaminidase 1 /// n-acetyltransferase 6	Hyal1 /// nat6	1.74738	5.45e-05
Isy1 splicing factor homolog (s. Cerevisiae)	Isy1	1.74554	0.00030919
Transformed mouse 3t3 cell double minute 4	Mdm4	1.74423	2.76e-05
Solute carrier family 39 (metal ion transporter), member 6	Slc39a6	1.74343	0.00047505
Cask-interacting protein 2	Caskin2	1.7423	5.87e-05
Regulation of nuclear pre-mrna domain containing 1a	Rprd1a	1.74198	0.00219843
Protein tyrosine phosphatase, receptor type, t	Ptprt	1.74091	0.00024242
Forkhead box p2	Foxp2	1.74037	0.00108249
Fms-like tyrosine kinase 3 ligand /// ribosomal protein l13a	Flt3l /// rpl13a	1.73995	0.00161043
Retinoic acid induced 2	Rai2	1.73981	0.00025229
Uncharacterized loc100135765 /// phosphatidylinositol glycan anchor biosynthesis, class b	Loc100135765 /// pigb	1.73899	0.00034072
Mckusick-kaufman syndrome	Mkks	1.73864	4e-05
Myeloid/lymphoid or mixed-lineage leukemia (trithorax homolog, drosophila); translocated to, 3	Mllt3	1.73764	4.41e-05
Ankyrin repeat and kh domain containing 1	Ankhd1	1.73734	2.61e-05
Apolipoprotein o-like	Apool	1.73729	2.47e-05
Family with sequence similarity 207, member a	Fam207a	1.73629	7.05e-05
Ddb1 and cul4 associated factor 4	Dcaf4	1.73494	0.00026611
Haus augmin-like complex, subunit 1	Haus1	1.73487	2.29e-05
Riken cdna 6430548m08 gene	6430548m08rik	1.73456	1.72e-05
Target of myb1-like 1 (chicken)	Tom1l1	1.7344	0.00020704
Ras and rab interactor 2	Rin2	1.73436	6.87e-05
Treacher collins franceschetti syndrome 1, homolog	Tcof1	1.73317	0.00034995
Protein sfi1 homolog /// sfi1 homolog, spindle assembly associated (yeast)	Loc100861749 /// sfi1	1.73307	6.61e-05
Asparagine-linked glycosylation 12 (alpha-1,6-mannosyltransferase)	Alg12	1.73287	0.00027676
Zinc finger swim-type containing 7	Zswim7	1.73228	7.76e-05
Vesicle transport through interaction with t-snares 1b	Vti1b	1.73151	2.42e-05
Protein arginine n-methyltransferase 2	Prmt2	1.73148	7.4e-05
Enolase 3, beta muscle	Eno3	1.7308	6.23e-05
Aminolevulinic acid synthase 1	Alas1	1.72977	2.38e-05
Fc fragment of igg binding protein	Fcgbp	1.72965	0.00078875
Trafficking protein particle complex subunit 10-like /// trafficking protein particle complex 10	Loc102641872 /// trappc10	1.72949	1.6e-05
Ral gef with ph domain and sh3 binding motif 2	Ralgps2	1.7293	0.00265141
Acyl-coenzyme a oxidase 3, pristanoyl	Acox3	1.72926	0.00086747
Protease-associated domain containing 1	Pradc1	1.7292	4.51e-05
Max dimerization protein 4	Mxd4	1.72896	9.04e-05
Male-specific lethal 1 homolog (drosophila)	Msl1	1.7284	0.00012121
Riken cdna c920025e04 gene /// histocompatibility 2, t region locus 23 /// h-2 class i histocompatibility antigen, d-37 alpha chain-like	C920025e04rik /// h2-t23 /// loc102641046	1.7273	0.00018131
Coatomer protein complex, subunit zeta 1	Copz1	1.72711	6.78e-06
Negative elongation factor complex member c/d, th1l	Nelfcd	1.72669	1.5e-05
Proline rich 14	Prr14	1.72569	4.65e-05
Ankyrin repeat domain 6	Ankrd6	1.72567	0.00351512
Patatin-like phospholipase domain containing 7	Pnpla7	1.72548	0.00017049
Tubulin, beta 6 class v	Tubb6	1.7241	1.31e-05
Inositol polyphosphate 5-phosphatase k	Inpp5k	1.72328	2.21e-05
Pre b cell leukemia homeobox 3	Pbx3	1.72316	1.09e-05
Tumor necrosis factor receptor superfamily, member 21	Tnfrsf21	1.72237	0.00014688
Solute carrier family 35, member a4	Slc35a4	1.72228	0.00027158
Glutathione s-transferase, mu 5	Gstm5	1.72161	8.55e-05
3'-phosphoadenosine 5'-phosphosulfate synthase 1	Papss1	1.7207	4.77e-05
Solute carrier organic anion transporter family, member 5a1	Slco5a1	1.72039	6.26e-05
Stomatin	Stom	1.72015	0.00996776
Special at-rich sequence binding protein 2	Satb2	1.72008	9.87e-05
Tissue factor pathway inhibitor	Tfpi	1.71979	0.00897341
Kinesin family member 16b	Kif16b	1.71599	0.00573541
Las1-like (s. Cerevisiae)	Las1l	1.7159	2.55e-05
Atp synthase, h+ transporting, mitochondrial f1 complex, delta subunit	Atp5d	1.71523	2.76e-05
Gem (nuclear organelle) associated protein 8	Gemin8	1.71483	0.00051068
Nadh dehydrogenase (ubiquinone) fe-s protein 7	Ndufs7	1.71411	4.88e-05
Pyruvate dehydrogenase kinase, isoenzyme 4	Pdk4	1.71381	6.27e-05
Centrin 2	Cetn2	1.71282	4.66e-05
Budding uninhibited by benzimidazoles 1 homolog, beta (s. Cerevisiae)	Bub1b	1.71132	4.04e-05
Nuclear factor of activated t cells, cytoplasmic, calcineurin dependent 1	Nfatc1	1.7109	0.00013443
Adenomatosis polyposis coli down-regulated 1	Apcdd1	1.71063	0.00759188
Cxxc finger 1 (phd domain)	Cxxc1	1.71054	2.55e-05
T cell leukemia translocation altered gene	Tcta	1.71029	1.96e-05
Actin related protein 2/3 complex, subunit 4	Arpc4	1.70867	8.72e-05
Non-smc condensin i complex, subunit d2	Ncapd2	1.70822	8.35e-05
Delta/notch-like egf-related receptor	Dner	1.70763	0.0074881
Forkhead box n1	Foxn1	1.707	0.00024476
Predicted gene 14277 /// small nuclear ribonucleoprotein d1	Gm14277 /// snrpd1	1.70695	1.09e-05
Chondroitin polymerizing factor 2	Chpf2	1.70685	0.00085073
Oral-facial-digital syndrome 1 gene homolog (human)	Ofd1	1.70667	0.0010494
Udp-glucose pyrophosphorylase 2	Ugp2	1.70647	3.07e-05
Sec16 homolog b (s. Cerevisiae)	Sec16b	1.70624	0.00045761
Cellular repressor of e1a-stimulated genes 1	Creg1	1.70588	0.00049409
Cyclin b2	Ccnb2	1.7058	2.5e-05
Coiled-coil domain containing 71 like	Ccdc71l	1.70577	0.00017438
Cyclin a2	Ccna2	1.70523	0.00103975
Tao kinase 1	Taok1	1.70467	3.55e-05
Family with sequence similarity 43, member a	Fam43a	1.70437	4.78e-05
Calcium binding protein 39-like	Cab39l	1.70381	0.00050875
Family with sequence similarity 64, member a	Fam64a	1.70377	4.33e-05
Myotubularin related protein 9	Mtmr9	1.70329	0.00117321
Phosphatidylserine decarboxylase /// phosphatidylserine decarboxylase, pseudogene 1 /// phosphatidylserine decarboxylase, pseudogene 3	Pisd /// pisd-ps1 /// pisd-ps3	1.70262	1.92e-05
Imp1 inner mitochondrial membrane peptidase-like (s. Cerevisiae)	Immp1l	1.70086	0.00077632
Proteasome (prosome, macropain) activator subunit 4	Psme4	1.69956	0.00013222
Golgi associated, gamma adaptin ear containing, arf binding protein 1	Gga1	1.69898	8.52e-05
Zinc finger protein 397	Zfp397	1.69882	0.00013339
Melanoma antigen, family d, 2	Maged2	1.69881	1.17e-05
Atpase, h+ transporting, lysosomal v0 subunit a1	Atp6v0a1	1.69736	0.00010739
Netrin 4	Ntn4	1.69687	0.00229246
Excision repair cross-complementing rodent repair deficiency complementation group 6 like	Ercc6l	1.69683	2.43e-05
Fidgetin	Fign	1.69671	0.0023225
Ubiquinol-cytochrome c reductase, complex iii subunit xi	Uqcr11	1.69621	0.00021008
Cdna sequence bc022687	Bc022687	1.69616	0.00035508
Phosphatidylinositol transfer protein, membrane-associated 2	Pitpnm2	1.69564	0.00391273
Ellis van creveld gene syndrome	Evc	1.69548	0.00284043
Riken cdna 2210418o10 gene	2210418o10rik	1.69425	0.00276494
Idnk gluconokinase homolog (e. Coli)	Idnk	1.6942	5.14e-05
Mitochondrial ribosomal protein l42	Mrpl42	1.69406	2.43e-05
Polymerase (rna) iii (dna directed) polypeptide k	Polr3k	1.69275	0.00045627
X-linked lymphocyte-regulated 3a /// x-linked lymphocyte-regulated 3b /// x-linked lymphocyte-regulated 3c	Xlr3a /// xlr3b /// xlr3c	1.69207	0.00013127
Vacuolar protein sorting 28 (yeast)	Vps28	1.69205	2.28e-05
Non-smc element 1 homolog (s. Cerevisiae)	Nsmce1	1.69034	4.45e-05
Ww domain binding protein 2	Wbp2	1.68969	0.00011899
Hyaluronan mediated motility receptor (rhamm)	Hmmr	1.68947	6.83e-05
Sodium channel modifier 1	Scnm1	1.68927	0.00023652
Riken cdna 2310030g06 gene	2310030g06rik	1.68898	0.00093044
Riken cdna 4930430f08 gene	4930430f08rik	1.68887	0.00113761
Sh3-binding kinase 1	Sbk1	1.68868	0.00021658
Mesoderm induction early response 1, family member 2	Mier2	1.68848	4.61e-05
Rho-associated coiled-coil containing protein kinase 2	Rock2	1.68713	6.26e-05
Glutamate receptor, ionotropic, ampa1 (alpha 1)	Gria1	1.68657	0.00049114
Riken cdna 2510002d24 gene	2510002d24rik	1.68517	0.00037796
Guanine nucleotide binding protein, alpha 11	Gna11	1.68513	3.84e-05
Polymerase (rna) ii (dna directed) polypeptide d	Polr2d	1.6845	4.54e-05
Coenzyme q10 homolog a (yeast)	Coq10a	1.68364	1.1e-05
Kinesin family member 21a	Kif21a	1.68243	0.00012763
Cd14 antigen	Cd14	1.68215	8.23e-06
Trna aspartic acid methyltransferase 1	Trdmt1	1.6811	0.00819458
5'-nucleotidase domain containing 3	Nt5dc3	1.68103	0.00013176
F-box protein 17	Fbxo17	1.68068	0.00220535
Chromobox 8	Cbx8	1.67906	0.00155359
Replication protein a1	Rpa1	1.67848	0.00102596
Paired box 6	Pax6	1.67818	0.00244386
Tata box binding protein (tbp)-associated factor, rna polymerase i, a	Taf1a	1.67765	0.0001909
Abhydrolase domain containing 12	Abhd12	1.67641	0.00101818
2,3-bisphosphoglycerate mutase	Bpgm	1.67639	0.00645999
Tubulin, alpha 3a /// tubulin, alpha 3b	Tuba3a /// tuba3b	1.67636	6.66e-05
A disintegrin and metallopeptidase domain 15 (metargidin)	Adam15	1.67602	8.84e-05
Activating signal cointegrator 1 complex subunit 1	Ascc1	1.67572	0.00104038
Synaptotagmin xi	Syt11	1.67528	0.00099472
Nadh dehydrogenase (ubiquinone) 1 alpha subcomplex, 2	Ndufa2	1.67527	3.49e-05
Phosphatidylinositol-5-phosphate 4-kinase, type ii, gamma	Pip4k2c	1.67461	0.000649
Family with sequence similarity 83, member g	Fam83g	1.67326	5.84e-05
Sh3-domain kinase binding protein 1	Sh3kbp1	1.67158	4.18e-05
N-ethylmaleimide sensitive fusion protein	Nsf	1.67145	0.00010518
Testis expressed gene 2	Tex2	1.67049	0.00024326
Tdp-glucose 4,6-dehydratase	Tgds	1.67005	0.00224586
Nucleoporin 37	Nup37	1.66951	3.62e-05
6-phosphofructo-2-kinase/fructose-2,6-biphosphatase 1	Pfkfb1	1.66931	0.0004126
Slc10a3-ubl4 readthrough /// ubiquitin-like 4	Slc10a3-ubl4 /// ubl4	1.66913	6.4e-05
Nfu1 iron-sulfur cluster scaffold homolog (s. Cerevisiae)	Nfu1	1.6691	6.22e-05
Rna binding motif protein 22	Rbm22	1.669	0.00013512
Gli pathogenesis-related 2	Glipr2	1.66817	0.00011844
Calcium/calmodulin-dependent protein kinase ii gamma	Camk2g	1.66782	7.53e-05
Dna fragmentation factor, alpha subunit	Dffa	1.66775	0.00053122
Mitogen-activated protein kinase kinase kinase 1	Map3k1	1.66749	0.00081812
Nadh dehydrogenase (ubiquinone) 1 beta subcomplex, 5	Ndufb5	1.66747	2.66e-05
Sorbin and sh3 domain containing 3	Sorbs3	1.66649	0.00161879
Transformation related protein 53	Trp53	1.66637	0.00083681
Pdz and lim domain 5	Pdlim5	1.66535	4.32e-05
Coronin 6	Coro6	1.66493	0.00370325
Riken cdna 2700094k13 gene	2700094k13rik	1.66464	8.1e-05
Glycoprotein (transmembrane) nmb	Gpnmb	1.66351	1.6e-05
Sorbin and sh3 domain containing 1	Sorbs1	1.66288	0.00298254
Churchill domain containing 1	Churc1	1.66278	0.00024765
Procollagen c-endopeptidase enhancer protein	Pcolce	1.66276	0.00025197
G protein-coupled receptor 89	Gpr89	1.66265	3.09e-05
Nuclear factor i/a	Nfia	1.66247	0.00043243
Myosin ie	Myo1e	1.66146	0.00019796
Atp synthase, h+ transporting, mitochondrial f1 complex, epsilon subunit	Atp5e	1.66121	0.00045609
Zinc fingers and homeoboxes 1	Zhx1	1.66115	0.00042552
Secretion regulating guanine nucleotide exchange factor	Sergef	1.66069	8.42e-05
Mevalonate kinase	Mvk	1.6598	0.00016109
Ring finger protein 138	Rnf138	1.65942	0.00392192
Hras-like suppressor	Hrasls	1.6587	0.00044289
Antigen identified by monoclonal antibody ki 67	Mki67	1.65797	1.47e-05
Deafness, autosomal dominant 5 (human)	Dfna5	1.6579	0.00201699
Regulator of calcineurin 3	Rcan3	1.65739	0.00036915
Zinc finger with ufm1-specific peptidase domain	Zufsp	1.65731	2.1e-05
5'-nucleotidase domain containing 2	Nt5dc2	1.65695	0.00021518
Mitochondrial fission regulator 2	Mtfr2	1.65639	0.00273404
Ring finger protein 145	Rnf145	1.65612	3.94e-05
Tubulin, delta 1	Tubd1	1.65572	0.00227479
Inositol 1,3,4-triphosphate 5/6 kinase	Itpk1	1.65559	6.07e-05
Midnolin	Midn	1.65427	0.00023466
Arfgap with fg repeats 2	Agfg2	1.65388	0.00020686
Centromere protein f	Cenpf	1.65346	0.00011443
Glucosamine-6-phosphate deaminase 1 pseudogene /// glucosamine-6-phosphate deaminase 1	Gm8615 /// gnpda1	1.65182	0.00013264
Spectrin repeat containing, nuclear envelope 2	Syne2	1.65162	0.00049387
Neuronal pentraxin chromo domain /// neuronal pentraxin receptor	Npcd /// nptxr	1.65156	0.00090869
Ribonuclease, rnase k	Rnasek	1.65151	0.00016512
Aurora kinase b	Aurkb	1.65113	0.00025078
Checkpoint kinase 2	Chek2	1.65109	0.0007617
Cholecystokinin b receptor	Cckbr	1.65067	0.00101118
Galanin receptor 3 /// glycine c-acetyltransferase (2-amino-3-ketobutyrate-coenzyme a ligase)	Galr3 /// gcat	1.65063	9.88e-05
Chitinase domain containing 1	Chid1	1.65033	9.37e-05
Septin 9	Ix.09	1.6502	0.00071769
Exocyst complex component 7	Exoc7	1.65002	3.76e-05
Methylmalonic aciduria (cobalamin deficiency) type b homolog (human)	Mmab	1.64991	0.0004081
Cyclin-dependent kinase inhibitor 2d (p19, inhibits cdk4)	Cdkn2d	1.64975	2.63e-05
Ddrgk domain containing 1	Ddrgk1	1.64956	4.44e-05
Fos-like antigen 1	Fosl1	1.64926	0.00081464
N-acetyl galactosaminidase, alpha	Naga	1.64815	0.00024211
Ten1 telomerase capping complex subunit	Ten1	1.6478	8.22e-05
Atpase, h+ transporting, lysosomal v1 subunit d	Atp6v1d	1.64775	6.11e-05
Carbohydrate (keratan sulfate gal-6) sulfotransferase 1	Chst1	1.64769	0.00165146
Riken cdna 2700062c07 gene /// predicted gene 9182	2700062c07rik /// gm9182	1.64767	0.00046985
Serine dehydratase-like	Sdsl	1.64691	3.72e-05
Interferon regulatory factor 5	Irf5	1.64681	0.00178751
Transmembrane protein 5	Tmem5	1.64634	2.96e-05
Gdp-mannose pyrophosphorylase a	Gmppa	1.64623	4.4e-05
Retinoblastoma-like 1 (p107)	Rbl1	1.64557	0.00029081
Matrix metallopeptidase 11	Mmp11	1.64548	0.0002073
Nerve growth factor receptor (tnfrsf16) associated protein 1	Ngfrap1	1.6452	2.29e-05
Fragile x mental retardation syndrome 1	Fmr1	1.64472	0.00497219
Sh3 domain ysc-like 1	Sh3yl1	1.64432	5.22e-05
Bromodomain containing 8	Brd8	1.64397	8.65e-05
Hect domain and ankyrin repeat containing, e3 ubiquitin protein ligase 1	Hace1	1.642	0.00161879
Epithelial membrane protein 2	Emp2	1.64142	0.00023129
Zinc finger, cchc domain containing 18	Zcchc18	1.64081	0.00331724
Tsc22 domain family, member 1	Tsc22d1	1.64043	0.00015141
Wd repeat domain 13	Wdr13	1.64014	1.64e-05
Emerin	Emd	1.63971	0.0001695
Flightless i homolog (drosophila)	Flii	1.63916	0.00017972
Phosphoribosyl pyrophosphate synthetase 2	Prps2	1.63811	0.0036941
Insulin-like growth factor 1	Igf1	1.63809	0.00023828
Chloride channel calcium activated 1	Clca1	1.63799	0.0015992
Diazepam binding inhibitor	Dbi	1.63781	3.09e-05
Centrosomal protein 290	Cep290	1.63776	0.00096564
Phenylalkylamine ca2+ antagonist (emopamil) binding protein	Ebp	1.63756	8.99e-05
Zinc finger and scan domain containing 21	Zscan21	1.63725	0.00012009
Docking protein 1	Dok1	1.63705	5.21e-05
N-acetyl transferase 1	Nat1	1.63672	0.00265497
Lactamase, beta 2	Lactb2	1.63672	0.00613684
Sec23b (s. Cerevisiae)	Sec23b	1.63672	0.00323509
Morn repeat containing 4	Morn4	1.63667	0.00113862
Nicolin 1	Nicn1	1.63621	0.00040402
Extracellular matrix protein 1	Ecm1	1.63581	0.00040787
Wd repeat and socs box-containing 2	Wsb2	1.63566	0.0001208
Coatomer protein complex, subunit gamma 1	Copg1	1.63517	9.88e-05
Myosin, light polypeptide 6, alkali, smooth muscle and non-muscle	Myl6	1.63488	0.0003467
Phospholipase a2, group vi	Pla2g6	1.6345	0.00114692
Structural maintenance of chromosomes 1a	Smc1a	1.63405	3.1e-05
Transmembrane and coiled-coil domains 6	Tmco6	1.634	8.44e-05
Stam binding protein	Stambp	1.63271	0.00682319
Ribonucleotide reductase m2 b (tp53 inducible)	Rrm2b	1.63251	0.00032867
Ribonuclease/angiogenin inhibitor 1	Rnh1	1.63238	2.58e-05
Josephin domain containing 2	Josd2	1.63201	0.00122765
Ribosome binding protein 1	Rrbp1	1.63192	0.00052211
Sperm specific antigen 2	Ssfa2	1.6316	0.00018131
Mus musculus adult male lung cdna, riken full-length enriched library, clone:1200016e24 product:unclassifiable, full insert sequence. /// predicted gene, 20186	Bc057675 /// gm20186	1.63154	0.00241646
Tudor domain containing 7	Tdrd7	1.63138	9.95e-05
Guanine nucleotide binding protein, alpha o	Gnao1	1.63134	0.00952001
Nudix (nucleoside diphosphate linked moiety x)-type motif 6	Nudt6	1.63023	0.00085543
Importin 8	Ipo8	1.63014	2.21e-05
Dual specificity phosphatase 11 (rna/rnp complex 1-interacting)	Dusp11	1.62969	0.00135527
Citron	Cit	1.62945	0.0068626
Predicted gene 9840 /// ring-box 1	Gm9840 /// rbx1	1.6292	5.4e-05
Asialoglycoprotein receptor 1	Asgr1	1.62867	0.00512208
Sh3-domain grb2-like endophilin b2	Sh3glb2	1.62807	3.85e-05
Calcitonin receptor-like	Calcrl	1.62755	0.00282269
Ankyrin repeat domain 13a	Ankrd13a	1.62704	3.77e-05
Transcription elongation regulator 1 (ca150)	Tcerg1	1.62663	0.00029423
Rna polymerase ii associated protein 3	Rpap3	1.62637	0.0001406
Magnesium-dependent phosphatase 1	Mdp1	1.62614	0.00015038
Serine (or cysteine) peptidase inhibitor, clade i, member 1	Serpini1	1.62542	0.00046736
Nadh dehydrogenase (ubiquinone) 1 beta subcomplex, 2	Ndufb2	1.62537	0.00033966
Cullin 2	Cul2	1.6253	0.00135889
Atp synthase, h+ transporting, mitochondrial f1 complex, alpha subunit 1	Atp5a1	1.62473	0.00010345
Gata binding protein 2	Gata2	1.62446	0.00050524
Limb-bud and heart	Lbh	1.62419	0.00207626
Centromere protein m	Cenpm	1.62408	0.00084751
Transmembrane protein 159	Tmem159	1.62355	0.0002219
Predicted gene 11554 /// predicted gene 11569 /// keratin associated protein 4-13	Gm11554 /// gm11569 /// krtap4-13	1.62304	0.00242569
Alpha-methylacyl-coa racemase	Amacr	1.62241	0.00010238
Solute carrier family 27 (fatty acid transporter), member 4	Slc27a4	1.62212	7.64e-05
St8 alpha-n-acetyl-neuraminide alpha-2,8-sialyltransferase 2	St8sia2	1.62179	0.00161173
Heat-responsive protein 12	Hrsp12	1.62172	0.00112149
Raftlin family member 2	Rftn2	1.62135	0.00021633
Secretogranin v	Scg5	1.61991	0.007122
High mobility group at-hook 1 /// high mobility group at-hook i, related sequence 1	Hmga1 /// hmga1-rs1	1.61948	0.00629013
Mitogen-activated protein kinase 3	Mapk3	1.61943	0.0001891
Integral membrane protein 2c	Itm2c	1.61883	7.46e-05
Hmg box domain containing 3	Hmgxb3	1.61859	0.00014726
Riken cdna d930015e06 gene	D930015e06rik	1.61852	8.54e-05
Sema domain, immunoglobulin domain (ig), tm domain, and short cytoplasmic domain	Sema4f	1.6183	0.00564487
Hydroxysteroid dehydrogenase like 2	Hsdl2	1.61798	0.00330788
Procollagen-proline, 2-oxoglutarate 4-dioxygenase (proline 4-hydroxylase), alpha 1 polypeptide	P4ha1	1.61793	0.00171855
Cytochrome c oxidase assembly protein 19	Cox19	1.61726	9.51e-05
G protein-coupled receptor kinase 5	Grk5	1.61707	0.00168058
Sh3 domain binding glutamic acid-rich protein-like 3	Sh3bgrl3	1.61685	7.1e-05
Unc-13 homolog b (c. Elegans)	Unc13b	1.61663	0.00412602
Aminopeptidase-like 1	Npepl1	1.61537	3.72e-05
Ribokinase	Rbks	1.61482	0.00105645
Filamin, alpha	Flna	1.61396	4.92e-05
Tripartite motif-containing 21	Trim21	1.61345	0.00014467
Cytohesin 2	Cyth2	1.61338	5.88e-05
Glucocorticoid induced transcript 1	Glcci1	1.61334	0.00273936
Vacuolar protein sorting 33b (yeast)	Vps33b	1.61334	0.00048739
Argininosuccinate lyase	Asl	1.61296	0.00082205
Deoxyguanosine kinase	Dguok	1.61251	0.00036476
Tnf receptor-associated factor 5	Traf5	1.61244	5.85e-05
Thimet oligopeptidase 1	Thop1	1.61237	0.0015323
Vesicular, overexpressed in cancer, prosurvival protein 1	Vopp1	1.61195	0.00061828
Heparan sulfate (glucosamine) 3-o-sulfotransferase 1	Hs3st1	1.6118	0.00067341
Asparagine-linked glycosylation 13	Alg13	1.61165	0.00683466
Clpb caseinolytic peptidase b	Clpb	1.61069	0.00121444
Methyl-cpg binding domain protein 1	Mbd1	1.61057	7.03e-05
Sprouty-related, evh1 domain containing 2	Spred2	1.61051	3.03e-05
Ubiquitin-conjugating enzyme e2e 2	Ube2e2	1.6085	0.00019925
Crystallin, beta b1	Crybb1	1.60723	0.00259916
Discs, large homolog 4 (drosophila)	Dlg4	1.60711	0.0035767
Intraflagellar transport 80	Ift80	1.60549	0.00012216
Immature colon carcinoma transcript 1	Ict1	1.60511	5.27e-05
Polymerase i and transcript release factor	Ptrf	1.60464	0.00432788
Kinesin family member 23	Kif23	1.60393	0.00024657
Homeobox b6	Hoxb6	1.60345	0.00069177
Required for meiotic nuclear division 5 homolog b (s. Cerevisiae)	Rmnd5b	1.60307	4.14e-05
Selenoprotein k	Selk	1.60278	6.25e-05
Riken cdna 6430706d22 gene /// riken cdna a730008h23 gene /// holliday junction recognition protein	6430706d22rik /// a730008h23rik /// hjurp	1.60198	0.00017925
Calcium channel, voltage-dependent, t type, alpha 1g subunit	Cacna1g	1.6014	0.00384282
Adenomatosis polyposis coli 2	Apc2	1.60109	0.00391273
Solute carrier family 22 (organic cation transporter), member 4	Slc22a4	1.60039	0.00078884
Predicted gene 12854 /// predicted gene 5068 /// s100 calcium binding protein a11 (calgizzarin)	Gm12854 /// gm5068 /// s100a11	1.60037	7.53e-05
Ptk2 protein tyrosine kinase 2	Ptk2	1.60016	0.00010075
Zinc finger protein 672	Zfp672	1.59936	0.0003289
Solute carrier family 8 (sodium/lithium/calcium exchanger), member b1	Slc8b1	1.59933	0.00018039
Ikbkb interacting protein	Ikbip	1.59909	6.8e-05
Retinoblastoma binding protein 8	Rbbp8	1.59846	0.00010745
Rho-associated coiled-coil containing protein kinase 1	Rock1	1.59772	0.00191277
Mitochondrial ribosomal protein s18a	Mrps18a	1.59765	3.4e-05
Ornithine decarboxylase antizyme 1 /// ornithine decarboxylase antizyme 1, pseudogene	Oaz1 /// oaz1-ps	1.59731	0.00016059
Comm domain containing 1	Commd1	1.59683	5.29e-05
Sar1 gene homolog a (s. Cerevisiae)	Sar1a	1.5967	3.06e-05
P450 (cytochrome) oxidoreductase	Por	1.59623	0.0004214
Coiled-coil domain containing 64	Ccdc64	1.59621	0.00128457
Solute carrier family 2, (facilitated glucose transporter), member 8	Slc2a8	1.5953	0.00058055
Atp-binding cassette, sub-family a (abc1), member 7	Abca7	1.59502	0.00073603
Carboxypeptidase q	Cpq	1.59482	3.84e-05
Phosphoglucomutase 1	Pgm1	1.59463	9.09e-05
Dnaj (hsp40) homolog, subfamily b, member 2	Dnajb2	1.59336	0.00010523
Period circadian clock 3	Per3	1.59333	0.00105574
Solute carrier family 38, member 10	Slc38a10	1.59331	0.00054256
Period circadian clock 2	Per2	1.59319	0.00048245
La ribonucleoprotein domain family, member 1b	Larp1b	1.59291	0.00016225
Acyl-coa thioesterase 13	Acot13	1.59266	0.00038686
Transmembrane bax inhibitor motif containing 1	Tmbim1	1.59253	0.00025556
Neurofilament, heavy polypeptide	Nefh	1.59227	0.00198015
Pdz domain containing 11	Pdzd11	1.59206	0.00079761
Budding uninhibited by benzimidazoles 1 homolog (s. Cerevisiae)	Bub1	1.59075	0.00010884
Asparaginase like 1	Asrgl1	1.59045	0.00013223
Progestin and adipoq receptor family member iv	Paqr4	1.59039	0.00012522
Spectrin beta, non-erythrocytic 1	Sptbn1	1.59033	0.00125854
Coiled-coil domain containing 159	Ccdc159	1.58932	0.00064545
Zinc finger protein 36	Zfp36	1.58871	0.00074446
Methyltransferase like 21a	Mettl21a	1.58868	0.00817062
Von hippel-lindau binding protein 1	Vbp1	1.58837	0.00144228
Talin 1	Tln1	1.58815	0.00141052
Translocase of inner mitochondrial membrane 22	Timm22	1.58787	8.94e-05
Sap30 binding protein	Sap30bp	1.58744	0.00018108
Protein phosphatase 3, regulatory subunit b, alpha isoform (calcineurin b, type i)	Ppp3r1	1.58711	0.00488818
Leiomodin 2 (cardiac)	Lmod2	1.58697	0.00062623
Ubiquitin-conjugating enzyme e2 n-like /// ubiquitin-conjugating enzyme e2n	Mcg1038069 /// ube2n	1.58678	0.00968858
Peptidase inhibitor 15	Pi15	1.5864	0.00084185
Expressed sequence ai413582	Ai413582	1.58629	0.0034131
Protein kinase c, alpha	Prkca	1.5862	0.00013782
Rna 2',3'-cyclic phosphate and 5'-oh ligase	Rtcb	1.58603	3.66e-05
Ribosome production factor 2 homolog (s. Cerevisiae)	Rpf2	1.58579	0.00021834
Thymoma viral proto-oncogene 1	Akt1	1.58547	0.00157084
Protein phosphatase 3, catalytic subunit, gamma isoform	Ppp3cc	1.58544	0.00110602
Rab1, member ras oncogene family	Rab1	1.58537	0.00205602
Tank-binding kinase 1	Tbk1	1.58533	0.005699
Spindle apparatus coiled-coil protein 1	Spdl1	1.58498	0.0011137
Glycolipid transfer protein	Gltp	1.58458	0.00209294
Predicted gene 3650 /// spastic paraplegia 11	Gm3650 /// spg11	1.58452	8.78e-05
Pleckstrin homology domain-containing, family a (phosphoinositide binding specific) member 3	Plekha3	1.58425	0.00437
Ubiquitin-like modifier activating enzyme 7	Uba7	1.5842	0.00061569
Signal peptidase complex subunit 1 homolog (s. Cerevisiae)	Spcs1	1.58406	0.00928181
Thymosin, beta 4, x chromosome	Tmsb4x	1.58388	2.41e-05
Thap domain containing, apoptosis associated protein 2	Thap2	1.58355	0.00212076
Epidermal growth factor receptor pathway substrate 8	Eps8	1.58313	0.00029767
Protein kinase, camp dependent regulatory, type i beta	Prkar1b	1.58292	3.07e-05
Cytoplasmic polyadenylation element binding protein 4	Cpeb4	1.58153	0.00320473
Polymerase (dna-directed), epsilon 4 (p12 subunit)	Pole4	1.58152	0.00201088
Teashirt zinc finger family member 1	Tshz1	1.58096	6.37e-05
Frizzled homolog 8 (drosophila)	Fzd8	1.58084	0.00035559
Comm domain containing 6	Commd6	1.58065	0.00015343
Phosphatidylglycerophosphate synthase 1	Pgs1	1.58056	7.46e-05
Zinc finger protein 35	Zfp35	1.58013	0.00033051
Map7 domain containing 1	Map7d1	1.57998	0.00021374
Calsequestrin 2	Casq2	1.57993	0.00282601
Bladder cancer associated protein homolog (human)	Blcap	1.57978	0.00025208
Riken cdna 2310011j03 gene	2310011j03rik	1.5797	2.71e-05
Polyadenylate-binding protein-interacting protein 2	Paip2	1.5791	0.00019748
Pan2 polya specific ribonuclease subunit homolog (s. Cerevisiae)	Pan2	1.57901	0.00403361
Eukaryotic translation initiation factor 4 gamma, 3	Eif4g3	1.57793	0.0002544
Smad family member 4	Smad4	1.57685	0.00016449
Lysosomal-associated protein transmembrane 4b	Laptm4b	1.57636	0.00010016
Pih1 domain containing 1	Pih1d1	1.5763	6.34e-05
Coiled-coil domain containing 53	Ccdc53	1.57599	0.00066347
Carbohydrate sulfotransferase 11	Chst11	1.57544	0.00587783
Lysophospholipase 1	Lypla1	1.5749	0.00358651
Tripartite motif-containing 3	Trim3	1.57465	0.00498788
Chemokine (c-x-c motif) ligand 12	Cxcl12	1.57452	0.0003551
Oxidation resistance 1	Oxr1	1.57445	7.59e-05
Anillin, actin binding protein	Anln	1.57419	0.00047136
Citrate synthase	Cs	1.57366	0.00012829
Nsfl1 (p97) cofactor (p47)	Nsfl1c	1.57336	9.36e-05
Methylenetetrahydrofolate dehydrogenase (nadp+ dependent), methenyltetrahydrofolate cyclohydrolase, formyltetrahydrofolate synthase	Mthfd1	1.5731	6.11e-05
Reticulon 4 interacting protein 1	Rtn4ip1	1.57281	0.00011001
Eukaryotic translation initiation factor 1a, x-linked	Eif1ax	1.57267	0.00166522
Pleckstrin homology domain containing, family b (evectins) member 2	Plekhb2	1.57243	0.0011149
Polo-like kinase 2	Plk2	1.57231	0.00012249
Estrogen receptor-binding fragment-associated gene 9	Ebag9	1.57175	0.00085445
Tetraspanin 31	Tspan31	1.57082	4.88e-05
Family with sequence similarity 53, member c	Fam53c	1.57072	0.00010373
Anaphase-promoting complex subunit 5	Anapc5	1.57071	0.00958648
Riken cdna 2210016l21 gene	2210016l21rik	1.56986	0.00119584
Riken cdna 8430419l09 gene	8430419l09rik	1.56968	0.00025263
Kinesin family member 5b	Kif5b	1.56932	0.00014956
Isocitrate dehydrogenase 1 (nadp+), soluble	Idh1	1.56905	0.00013113
Glycerophosphocholine phosphodiesterase gde1 homolog (s. Cerevisiae)	Gpcpd1	1.56863	0.00410003
Tubulin, alpha 1a	Tuba1a	1.56822	0.00019103
Cd24a antigen	Cd24a	1.56786	0.00813973
Phospholipase b domain containing 2	Plbd2	1.56775	0.00051589
Keratin 33b	Krt33b	1.56769	0.00010542
Uncharacterized loc269472	Loc269472	1.56762	0.00103246
Atp-binding cassette, sub-family c (cftr/mrp), member 5	Abcc5	1.56749	0.00680331
Tubulin, beta 4b class ivb	Tubb4b	1.56697	3.96e-05
Riken cdna 1110051m20 gene	1110051m20rik	1.56667	5.65e-05
Asunder, spermatogenesis regulator	Asun	1.56619	0.00038705
Fatty acid synthase	Fasn	1.5658	0.00012121
Protein kinase d2	Prkd2	1.56571	0.00049529
Activin a receptor, type 1	Acvr1	1.56547	0.00266862
Run and sh3 domain containing 1	Rusc1	1.5652	0.00223319
Cysteine-rich secretory protein 2	Crisp2	1.56506	0.00040199
T cell receptor alpha variable 9d-3	Trav9d-3	1.56485	0.00552409
Mitogen-activated protein kinase binding protein 1	Mapkbp1	1.56469	0.00136922
B cell cll/lymphoma 7b	Bcl7b	1.56439	0.00072085
Iq motif containing gtpase activating protein 1	Iqgap1	1.56407	0.00010796
Fatty acid binding protein 4, adipocyte	Fabp4	1.56395	0.00031819
Polymerase (dna directed), alpha 1	Pola1	1.56335	0.00077803
Mediator complex subunit 16	Med16	1.56331	0.00025661
Lactation elevated 1	Lace1	1.56308	0.00074224
Ubiquitin specific peptidase 21	Usp21	1.56285	0.00013768
5' nucleotidase, ecto	Nt5e	1.5628	0.00623383
Potassium voltage-gated channel, shaker-related subfamily, beta member 3	Kcnab3	1.56262	0.00156134
Small glutamine-rich tetratricopeptide repeat (tpr)-containing, alpha	Sgta	1.56157	0.00012974
Mitogen-activated protein kinase kinase kinase 6	Map3k6	1.56109	0.00040991
Regulator of g-protein signaling 20	Rgs20	1.56102	0.00782543
Hairy/enhancer-of-split related with yrpw motif 1	Hey1	1.55979	0.00026961
Ccr4-not transcription complex, subunit 2	Cnot2	1.55979	0.00011072
Aconitase 2, mitochondrial	Aco2	1.55959	6.9e-05
Major histocompatibility complex, class i-related	Mr1	1.55915	0.00850478
S100 calcium binding protein a10 (calpactin)	S100a10	1.55854	3.45e-05
Thioredoxin-related transmembrane protein 2	Tmx2	1.55832	0.00025197
Serrate rna effector molecule homolog (arabidopsis)	Srrt	1.55788	0.00055739
Ran gtpase activating protein 1	Rangap1	1.55786	0.00010373
Staphylococcal nuclease and tudor domain containing 1	Snd1	1.55695	3.06e-05
Microtubule-associated protein, rp/eb family, member 1	Mapre1	1.55668	0.00282699
Zinc finger protein 54	Zfp54	1.55653	0.00744143
Casein kinase 1, delta	Csnk1d	1.55634	0.00018771
Kinetochore-localized astrin/spag5 binding	Knstrn	1.55605	0.00126379
Cytoplasmic fmr1 interacting protein 1	Cyfip1	1.55605	0.00035001
Sphingomyelin synthase 1	Sgms1	1.55529	0.00018081
Sec24 related gene family, member d (s. Cerevisiae)	Sec24d	1.55444	0.00014264
Interleukin 18	Il18	1.55378	6.92e-05
Au rna binding protein/enoyl-coenzyme a hydratase	Auh	1.5537	0.0036176
Farnesyltransferase, caax box, beta	Fntb	1.55352	0.00300131
Myocyte enhancer factor 2c	Mef2c	1.55314	0.00087005
Dehydrogenase/reductase (sdr family) member 1	Dhrs1	1.55311	0.00151882
Solute carrier family 41, member 2	Slc41a2	1.55293	0.00063124
Receptor accessory protein 3	Reep3	1.55289	0.00027913
Dopa decarboxylase	Ddc	1.55269	0.0015529
Establishment of cohesion 1 homolog 1 (s. Cerevisiae)	Esco1	1.55253	0.00110385
Notch 4	Notch4	1.55249	0.0023289
Oligosaccharyltransferase 4 homolog (s. Cerevisiae)	Ost4	1.55202	0.00042281
Microtubule associated serine/threonine kinase-like	Mastl	1.55182	0.00105114
Zinc finger protein 503	Zfp503	1.55176	0.00717397
Emi domain containing 1	Emid1	1.55169	0.00320982
Centromere protein a	Cenpa	1.55144	0.00010332
Mediator complex subunit 23	Med23	1.55124	0.00077436
Solute carrier family 41, member 3	Slc41a3	1.55117	0.00432468
Sec31 homolog a (s. Cerevisiae)	Sec31a	1.55077	0.00026345
Translocator protein	Tspo	1.55041	0.00027973
Tuftelin 1	Tuft1	1.55027	0.0001304
Calcineurin-like phosphoesterase domain containing 1	Cpped1	1.55022	0.00183786
Filamin binding lim protein 1	Fblim1	1.54952	0.00187458
Riken cdna 1810009n02 gene	1810009n02rik	1.54891	0.0016163
1-acylglycerol-3-phosphate o-acyltransferase 3	Agpat3	1.54857	0.00025042
Serine/threonine kinase 10	Stk10	1.54854	0.00018505
High mobility group box transcription factor 1	Hbp1	1.5485	0.00012109
Wd repeat domain 78	Wdr78	1.54847	0.00066844
Ubiquitin specific peptidase 14	Usp14	1.54733	8.81e-05
Syntrophin, acidic 1	Snta1	1.54669	6.82e-05
Dynactin 1	Dctn1	1.54521	0.00054859
Interferon, alpha-inducible protein 27 like 2a	Ifi27l2a	1.54502	0.00025078
Riken cdna 1810030o07 gene	1810030o07rik	1.54425	0.00272215
Methyltransferase like 23	Mettl23	1.54422	0.00114744
N-deacetylase/n-sulfotransferase (heparan glucosaminyl) 1	Ndst1	1.54421	4.22e-05
Sorting and assembly machinery component 50 homolog (s. Cerevisiae)	Samm50	1.54401	0.00010181
St3 beta-galactoside alpha-2,3-sialyltransferase 1	St3gal1	1.54379	0.00044193
Transcription elongation factor a (sii)-like 8	Tceal8	1.54362	0.00470045
Protein kinase, amp-activated, gamma 1 non-catalytic subunit	Prkag1	1.54327	0.00055636
Crystallin, alpha b	Cryab	1.54261	0.00012009
Tumor necrosis factor, alpha-induced protein 8	Tnfaip8	1.54256	0.00078653
G protein-coupled receptor 137b, pseudogene	Gpr137b-ps	1.54221	0.00010009
Dynactin 2	Dctn2	1.54143	0.00010075
Protein tyrosine phosphatase, receptor type, j	Ptprj	1.54099	0.00758256
Relt-like 1	Rell1	1.54036	0.00254647
Zinc finger, mym-type 3	Zmym3	1.54002	0.00026985
Asparaginyl-trna synthetase	Nars	1.53988	0.00019055
Transcriptional adaptor 1	Tada1	1.53966	0.00968752
Pet112 homolog (s. Cerevisiae)	Pet112	1.53961	0.00214147
Enoyl-coenzyme a, hydratase/3-hydroxyacyl coenzyme a dehydrogenase	Ehhadh	1.53951	0.00134423
Seminal vesicle secretory protein 5	Svs5	1.53929	0.00016309
Matrix metallopeptidase 19	Mmp19	1.53888	0.00055685
Adipogenesis associated mth938 domain containing	Aamdc	1.53832	0.00015539
Nucleoporin 107	Nup107	1.53821	5.15e-05
Tubulin, gamma 1	Tubg1	1.53716	0.00037508
Aldo-keto reductase family 1, member c12	Akr1c12	1.53694	0.00012685
Guanosine monophosphate reductase 2	Gmpr2	1.53689	0.00058614
Vimentin	Vim	1.53687	4.04e-05
Zinc finger, ccch-type with g patch domain	Zgpat	1.53641	7.46e-05
Septin 8	Ix.08	1.53593	0.00025722
Erythrocyte protein band 4.1-like 2	Epb4.1l2	1.53543	0.00152358
Mitogen-activated protein kinase kinase kinase 4	Map3k4	1.53522	0.00047808
Thioredoxin reductase 2	Txnrd2	1.5344	0.00233837
Mitochondrial translational initiation factor 2	Mtif2	1.53361	0.00036723
Bpi fold containing family b, member 1	Bpifb1	1.53357	0.00319857
Sema domain, transmembrane domain (tm), and cytoplasmic domain, (semaphorin) 6a	Sema6a	1.53354	0.00825754
Achalasia, adrenocortical insufficiency, alacrimia	Aaas	1.53328	0.0004915
Riken cdna 1810011o10 gene	1810011o10rik	1.53321	0.00013539
Oxysterol binding protein-like 5	Osbpl5	1.53306	0.00202598
Cold inducible rna binding protein	Cirbp	1.53295	0.00022668
Riken cdna 6030458c11 gene	6030458c11rik	1.53257	0.00020583
Kinesin family member 4	Kif4	1.53249	0.00016356
Fucosidase, alpha-l- 1, tissue	Fuca1	1.53228	0.00055276
St6 (alpha-n-acetyl-neuraminyl-2,3-beta-galactosyl-1,3)-n-acetylgalactosaminide alpha-2,6-sialyltransferase 6	St6galnac6	1.53187	0.00169161
Carbohydrate sulfotransferase 10	Chst10	1.53181	6.88e-05
Enhancer of polycomb homolog 1 (drosophila)	Epc1	1.53078	0.00054444
Cell division cycle 34	Cdc34	1.52991	0.00037774
X-ray repair complementing defective repair in chinese hamster cells 4	Xrcc4	1.52987	0.00138635
F-box protein 6	Fbxo6	1.52969	9.93e-05
Arachidonate 5-lipoxygenase activating protein	Alox5ap	1.5294	0.0001788
Hig1 domain family, member 1c /// methyltransferase like 7a1 /// methyltransferase like 7a2 /// mettl7a2-higd1c readthrough transcript /// methyltransferase like 7a3	Higd1c /// mettl7a1 /// mettl7a2 /// mettl7a2higd1c /// mettl7a3	1.52931	0.00175396
Dnaj (hsp40) homolog, subfamily c, member 24	Dnajc24	1.52876	0.00760759
Late endosomal/lysosomal adaptor, mapk and mtor activator 2	Lamtor2	1.52874	0.00015533
Phosphorylase kinase alpha 1	Phka1	1.52833	0.00570677
Serine/arginine repetitive matrix 4	Srrm4	1.52831	0.00234391
Suppressor of var1, 3-like 1 (s. Cerevisiae)	Supv3l1	1.5281	7.74e-05
Coiled-coil domain containing 6	Ccdc6	1.52807	6.85e-05
Scribbled homolog (drosophila)	Scrib	1.52806	0.00282269
Lim motif-containing protein kinase 2	Limk2	1.52737	0.00047433
Yeats domain containing 4	Yeats4	1.52701	0.00010713
Inosine triphosphatase (nucleoside triphosphate pyrophosphatase)	Itpa	1.5268	0.00046648
Spry domain containing 3	Spryd3	1.52619	0.0004485
Leukemia inhibitory factor	Lif	1.52576	0.00484346
3-oxoacid coa transferase 1	Oxct1	1.52572	0.00015929
Mitochondrial ribosomal protein l33	Mrpl33	1.52528	0.00103175
Coiled coil domain containing 88a	Ccdc88a	1.52487	0.0001909
Riken cdna 2810417h13 gene	2810417h13rik	1.52451	5.78e-05
C2 calcium-dependent domain containing 2-like	C2cd2l	1.52443	0.00607751
Sec22 vesicle trafficking protein homolog b (s. Cerevisiae)	Sec22b	1.52429	0.00012935
Tbc1 domain family, member 15	Tbc1d15	1.52407	0.00411504
Nadh dehydrogenase (ubiquinone) 1 beta subcomplex, 9	Ndufb9	1.52339	0.00036145
Eukaryotic translation initiation factor 4e binding protein 2	Eif4ebp2	1.52314	0.00026985
Dual specificity phosphatase 14	Dusp14	1.5228	0.00038701
Prion protein	Prnp	1.52276	0.00016059
Musculoskeletal, embryonic nuclear protein 1	Mustn1	1.52231	0.00224789
Autophagy related 12	Atg12	1.52225	0.00027118
Prolyl endopeptidase-like	Prepl	1.52174	0.00020171
Predicted gene 10193 /// zinc finger protein 706	Gm10193 /// zfp706	1.52157	0.00085972
Hect domain and rld 4	Herc4	1.52109	0.00103166
Maternal embryonic leucine zipper kinase	Melk	1.52066	0.00300883
Protein regulator of cytokinesis 1	Prc1	1.52058	8.89e-05
Transmembrane and coiled-coil domains 2	Tmcc2	1.52018	0.00127535
Myeloid cell leukemia sequence 1	Mcl1	1.52009	0.00268677
Plastin 3 (t-isoform)	Pls3	1.52006	0.00030766
Dehydrodolichyl diphosphate synthase	Dhdds	1.51979	0.00036358
Riken cdna 4932438a13 gene	4932438a13rik	1.51918	0.0009318
Homeobox c6	Hoxc6	1.51885	0.00914449
Fk506 binding protein 5	Fkbp5	1.51869	0.00010761
Leucine-zipper-like transcriptional regulator, 1	Lztr1	1.51854	0.00040615
Glypican 1	Gpc1	1.51793	6.81e-05
Ubiquitin c	Ubc	1.51769	0.00053094
Transcription factor 19	Tcf19	1.51768	4.93e-05
Rotatin	Rttn	1.5174	0.00024668
Fermitin family homolog 2 (drosophila)	Fermt2	1.5171	0.00096276
Prominin 2	Prom2	1.51532	0.00104512
Start domain containing 10	Stard10	1.51507	0.00173462
Family with sequence similarity 73, member b	Fam73b	1.51456	0.00016653
Predicted gene 12538 /// orm1-like 3 (s. Cerevisiae)	Gm12538 /// ormdl3	1.51427	0.00017518
Cyclin d-type binding-protein 1	Ccndbp1	1.51385	0.00029599
Choroidermia	Chm	1.51353	0.00020044
Ornithine decarboxylase antizyme 2	Oaz2	1.51342	0.00022801
Leucine-rich repeats and wd repeat domain containing 1	Lrwd1	1.5132	0.00021822
Dehydrogenase/reductase (sdr family) member 4	Dhrs4	1.51296	0.00053599
Sub1 homolog (s. Cerevisiae)	Sub1	1.51278	4.9e-05
Protein o-fucosyltransferase 2	Pofut2	1.51266	0.00192371
Carbonic anhydrase 13	Car13	1.5121	0.00097253
Tpx2, microtubule-associated protein homolog (xenopus laevis)	Tpx2	1.51088	9.72e-05
Polymerase (rna) ii (dna directed) polypeptide e	Polr2e	1.5105	8.36e-05
Protocadherin beta 14	Pcdhb14	1.51035	0.00310511
Tumor susceptibility gene 101	Tsg101	1.51004	0.00027481
Calpain 2	Capn2	1.50986	0.00012655
Riken cdna d030029j20 gene	D030029j20rik	1.50952	0.00185247
Trio and f-actin binding protein	Triobp	1.50945	0.00367553
Phosphoseryl-trna kinase	Pstk	1.50939	0.00023819
Potassium voltage gated channel, shab-related subfamily, member 1 /// protein kinase c and casein kinase substrate in neurons 2	Kcnb1 /// pacsin2	1.50938	0.00011773
Endoplasmic reticulum lectin 1	Erlec1	1.50856	0.00190256
Sema domain, immunoglobulin domain (ig), transmembrane domain (tm) and short cytoplasmic domain, (semaphorin) 4b	Sema4b	1.50765	0.00159612
Cofilin 2, muscle	Cfl2	1.50756	0.00124117
S-adenosylmethionine decarboxylase 1	Amd1	1.50727	0.00014051
Calponin 3, acidic	Cnn3	1.50717	0.00063058
Amplified in osteosarcoma	Os9	1.50701	0.00300903
Retinol saturase (all trans retinol 13,14 reductase)	Retsat	1.50674	0.0002769
Non-smc condensin i complex, subunit h	Ncaph	1.50664	0.0002328
Cdna sequence bc018242	Bc018242	1.50641	0.00536898
Caspase 8	Casp8	1.50568	0.00801458
Oligophrenin 1	Ophn1	1.50548	0.00050786
Zinc and ring finger 2	Znrf2	1.50504	0.00020381
Ras-related c3 botulinum substrate 3	Rac3	1.50504	0.00117374
Riken cdna 0610009o20 gene	0610009o20rik	1.50498	0.00165115
Traf3 interacting protein 2	Traf3ip2	1.50472	0.00039041
Rrs1 ribosome biogenesis regulator homolog pseudogene	4632415l05rik	1.50455	0.00569364
Dead (asp-glu-ala-asp) box polypeptide 50	Ddx50	1.50435	8.23e-05
Inhibin beta-a	Inhba	1.50368	0.00425161
Jumonji, at rich interactive domain 2	Jarid2	1.50343	0.00103622
Protein tyrosine phosphatase, non-receptor type 2	Ptpn2	1.50313	0.00513645
Adaptor protein, phosphotyrosine interaction, ph domain and leucine zipper containing 2	Appl2	1.50291	0.00050658
Udp-n-acetyl-alpha-d-galactosamine:polypeptide n-acetylgalactosaminyltransferase 1	Galnt1	1.50269	0.0001689
L antigen family, member 3	Lage3	1.50122	0.00011794
Plectin	Plec	1.50108	0.00306773
Stanniocalcin 2	Stc2	1.5009	0.00102835
High mobility group box 3	Hmgb3	1.50063	0.00227913
Nudix (nucleoside diphosphate linked moiety x)-type motif 4	Nudt4	1.50056	8.81e-05
Poly (adp-ribose) polymerase family, member 4	Parp4	1.50048	0.00281973
Dead (asp-glu-ala-asp) box polypeptide 21	Ddx21	1.50037	0.00020049
Mitochondrial rrna methyltransferase 1 homolog (s. Cerevisiae)	Mrm1	1.49983	0.00027249
Immunoglobulin (cd79a) binding protein 1	Igbp1	1.4997	0.00028494
N-acetylglucosamine kinase	Nagk	1.4995	0.00063767
Hemochromatosis	Hfe	1.49893	0.00038865
Ring finger protein 41	Rnf41	1.49858	0.00095031
Tripartite motif-containing 34a	Trim34a	1.49698	0.00754305
Surfeit gene 2	Surf2	1.49688	0.00047433
Zinc finger prtoein 943	Zfp943	1.49664	0.00078296
Calpain 5	Capn5	1.4966	0.00146017
Endonuclease g	Endog	1.49593	0.00472722
Tumor necrosis factor, alpha-induced protein 1 (endothelial)	Tnfaip1	1.49511	0.00039512
Ankyrin repeat and socs box-containing 3	Asb3	1.4951	0.00120682
Furry homolog-like (drosophila)	Fryl	1.49501	0.00014144
Component of sp100-rs /// predicted pseudogene 15433 /// predicted gene 2666 /// predicted pseudogene 7609 /// uncharacterized loc100041903 /// uncharacterized loc100503923	Csprs /// gm15433 /// gm2666 /// gm7609 /// loc100041903 /// loc100503923	1.49492	0.00565691
Retinoblastoma 1	Rb1	1.4949	0.00215585
Centrosomal protein 350	Cep350	1.49464	0.00151792
Zinc finger protein 39	Zfp39	1.49431	0.00089558
Gtp binding protein 1	Gtpbp1	1.49408	0.00029081
Vcp-interacting membrane protein	Vimp	1.49384	0.0008094
Low density lipoprotein receptor	Ldlr	1.49378	0.0002073
Tbc1 domain family, member 22a	Tbc1d22a	1.49291	0.00015963
Pleckstrin homology domain containing, family g (with rhogef domain) member 2	Plekhg2	1.49277	0.00718818
Rho gtpase activating protein 9	Arhgap9	1.49272	0.00026923
Insulin-like growth factor 2, opposite strand	Igf2os	1.49183	0.00201492
Aldolase a, fructose-bisphosphate	Aldoa	1.49177	0.0038582
Cyclin-dependent kinase 5	Cdk5	1.49095	0.00045561
Kdm3b lysine (k)-specific demethylase 3b	Kdm3b	1.49092	0.00018659
Heat shock protein 2	Hspa2	1.49035	0.00250243
Capicua homolog (drosophila)	Cic	1.49034	0.00215012
Mitogen-activated protein kinase 8 interacting protein 1	Mapk8ip1	1.49007	0.00899634
Tao kinase 3	Taok3	1.48994	0.00817875
Signal transducer and activator of transcription 6	Stat6	1.48868	0.00043109
Rfad1, flavin adenine dinucleotide synthetase, homolog (yeast) /// lens epithelial protein	Flad1 /// lenep	1.48866	0.00315415
Plakophilin 4	Pkp4	1.48828	0.00022376
Jnk1/mapk8-associated membrane protein	Jkamp	1.48821	0.00068881
Sam domain, sh3 domain and nuclear localization signals, 1	Samsn1	1.48802	0.00117374
Zinc finger protein 207	Zfp207	1.48766	0.00229536
Coiled-coil domain containing 91	Ccdc91	1.48719	0.00102676
Inversin	Invs	1.48705	0.00372573
Aldehyde dehydrogenase 4 family, member a1	Aldh4a1	1.48689	0.00755877
Nadh dehydrogenase (ubiquinone) 1 alpha subcomplex, 6 (b14)	Ndufa6	1.48685	0.00028526
Discoidin domain receptor family, member 2	Ddr2	1.48673	0.00716128
Major vault protein	Mvp	1.48613	0.00593625
Regulatory factor x, 2 (influences hla class ii expression)	Rfx2	1.4861	8.98e-05
Myeloid leukemia factor 1	Mlf1	1.48578	0.00129553
Zinc finger, dhhc domain containing 3	Zdhhc3	1.48565	0.00016216
Peroxiredoxin 4	Prdx4	1.48563	8.8e-05
Chromobox 5	Cbx5	1.48559	0.00020624
Eh domain binding protein 1	Ehbp1	1.48538	0.00103975
Methylmalonyl coa epimerase	Mcee	1.48515	0.00193202
Elongation protein 4 homolog (s. Cerevisiae)	Elp4	1.48472	0.00357193
Interleukin 15	Il15	1.48457	0.00038701
Small integral membrane protein 14	Smim14	1.48443	0.00011127
Unc-45 homolog a (c. Elegans)	Unc45a	1.48423	0.00489058
Predicted gene, 20559	Gm20559	1.48385	0.00035809
Nol1/nop2/sun domain family member 6	Nsun6	1.48372	0.00207626
Thioredoxin-like 4a	Txnl4a	1.48333	0.00036257
Sry (sex determining region y)-box 13	Sox13	1.48327	0.00489897
Gram domain containing 3	Gramd3	1.48299	0.00044871
Solute carrier family 19 (thiamine transporter), member 2	Slc19a2	1.48297	0.00042047
Rap2c, member of ras oncogene family	Rap2c	1.4825	0.00256787
Mannosidase, alpha, class 2c, member 1	Man2c1	1.4819	0.00137762
Guanine nucleotide binding protein (g protein), alpha inhibiting 2	Gnai2	1.48188	0.00027249
Hexamethylene bis-acetamide inducible 1	Hexim1	1.48168	0.00028726
Gpi anchor attachment protein 1	Gpaa1	1.4813	0.00312981
Protein phosphatase 1, regulatory (inhibitor) subunit 7	Ppp1r7	1.48114	0.0001788
N-glycanase 1	Ngly1	1.48103	0.00179724
Ww domain containing e3 ubiquitin protein ligase 2	Wwp2	1.48018	0.00807197
Nipsnap homolog 3b (c. Elegans)	Nipsnap3b	1.47987	0.00243507
Mitochondrial ribosomal protein l4	Mrpl4	1.47968	0.0005427
Cell division cycle 42	Cdc42	1.47953	0.00316303
Lamin a	Lmna	1.47943	0.00041623
Myosin xix	Myo19	1.47869	0.0009005
Nucleoporin 155	Nup155	1.47842	0.00397872
A disintegrin and metallopeptidase domain 22	Adam22	1.47808	0.00483075
Hairy and enhancer of split 6	Hes6	1.47804	0.00206152
Histone deacetylase 9	Hdac9	1.47789	0.00554966
Epithelial membrane protein 1	Emp1	1.47757	0.00093585
Early endosome antigen 1	Eea1	1.47743	0.0004454
Comm domain containing 5	Commd5	1.477	0.00369785
Isocitrate dehydrogenase 3 (nad+) alpha	Idh3a	1.47691	0.00176213
Amyloid beta (a4) precursor protein-binding, family a, member 3	Apba3	1.47644	0.00331408
Riken cdna 3110057o12 gene	3110057o12rik	1.47633	0.00234929
Inositol polyphosphate-5-phosphatase e	Inpp5e	1.47583	0.0014144
Unc-119 homolog b (c. Elegans)	Unc119b	1.47574	0.00025259
Slit-robo rho gtpase activating protein 3	Srgap3	1.47509	0.00019779
Phosphoprotein enriched in astrocytes 15a	Pea15a	1.47353	9.82e-05
Beta-carotene oxygenase 2	Bco2	1.47338	0.00141302
Elastin microfibril interfacer 1	Emilin1	1.47292	0.00861529
Calmodulin 1 /// calmodulin 2 /// calmodulin 3	Calm1 /// calm2 /// calm3	1.47195	0.0013555
Cysteine rich transmembrane bmp regulator 1 (chordin like)	Crim1	1.47152	0.00215774
Solute carrier family 6 (neurotransmitter transporter), member 17	Slc6a17	1.47116	0.00327286
Von willebrand factor a domain containing 5a	Vwa5a	1.47112	0.00515749
Golgi autoantigen, golgin subfamily a, 3	Golga3	1.47099	0.00058519
Golgi autoantigen, golgin subfamily a, 2	Golga2	1.47071	0.0006033
Polyglutamine binding protein 1	Pqbp1	1.47064	0.00015629
Secretory carrier membrane protein 3	Scamp3	1.47049	8.86e-05
Map/microtubule affinity-regulating kinase 4	Mark4	1.47038	0.00874848
Antizyme inhibitor 1	Azin1	1.46998	0.00916981
Cap-gly domain containing linker protein family, member 4	Clip4	1.46961	0.00056579
Snap-associated protein	Snapin	1.46846	0.00017938
Gamma-glutamyl cyclotransferase	Ggct	1.46842	0.00160661
Slit-robo rho gtpase activating protein 2	Srgap2	1.46789	0.0003649
Tetraspanin 6	Tspan6	1.46771	0.00540521
Thymus, brain and testes associated	Tbata	1.46742	0.00122456
Ankyrin repeat domain 46	Ankrd46	1.46709	0.0003646
Mitochondrial ribosomal protein l13	Mrpl13	1.4667	0.00010839
St3 beta-galactoside alpha-2,3-sialyltransferase 5	St3gal5	1.46656	0.00231111
Riken cdna 4933413g19 gene /// forkhead box m1 /// phosphatidylethanolamine binding protein 1	4933413g19rik /// foxm1 /// pebp1	1.4665	0.00632241
Cysteine and glycine-rich protein 1	Csrp1	1.46639	0.00902664
Adp-ribosylation factor-like 1	Arl1	1.46617	0.00022249
Endonuclease/exonuclease/phosphatase family domain containing 1	Eepd1	1.46497	0.00277875
Arginyl aminopeptidase (aminopeptidase b)	Rnpep	1.46466	0.00321232
Rap2b, member of ras oncogene family	Rap2b	1.46454	0.00276494
Cd274 antigen	Cd274	1.46453	0.00216391
Cadherin 4	Cdh4	1.46358	0.00033453
Adp-ribosylation factor 3	Arf3	1.46319	0.00857204
Riken cdna 0610010k14 gene /// ribonuclease, rnase k	0610010k14rik /// rnasek	1.46317	0.00209576
Zinc finger protein 239	Zfp239	1.46303	0.00034852
Breakpoint cluster region	Bcr	1.46265	0.00207658
Rab4b, member ras oncogene family	Rab4b	1.46262	0.00160754
Adducin 1 (alpha)	Add1	1.46248	0.00332087
Mitochondrial ribosomal protein s34 /// nme/nm23 nucleoside diphosphate kinase 3	Mrps34 /// nme3	1.46225	0.00194947
Transmembrane and coiled-coil domains 1	Tmco1	1.46177	0.00932947
Inositol polyphosphate-5-phosphatase a	Inpp5a	1.46169	0.00103214
Phosphatidylinositol glycan anchor biosynthesis, class k	Pigk	1.46109	0.00826967
Adducin 2 (beta)	Add2	1.46098	0.00334606
Phosducin-like 3	Pdcl3	1.46094	0.00684954
5'-3' exoribonuclease 2	Xrn2	1.46083	0.00130841
Transcription factor 3	Tcf3	1.4608	0.00208449
Sorting nexin 29	Snx29	1.46027	0.00041015
Nadh dehydrogenase (ubiquinone) 1 beta subcomplex, 10	Ndufb10	1.45916	0.00114075
Hermansky-pudlak syndrome 3 homolog (human)	Hps3	1.4589	0.00117562
Signal peptide peptidase like 2a	Sppl2a	1.45846	0.00225228
E2f transcription factor 8	E2f8	1.45823	0.00216148
Nadh dehydrogenase (ubiquinone) 1 alpha subcomplex, 8	Ndufa8	1.45797	0.00022107
Kinesin family member c2	Kifc2	1.45795	0.00102868
Exportin, trna (nuclear export receptor for trnas)	Xpot	1.45788	0.00275666
Galactose-4-epimerase, udp	Gale	1.45753	0.0002072
Calpastatin	Cast	1.45746	0.00053484
Zinc finger protein 954	Zfp954	1.45718	0.00122557
Udp-glucuronate decarboxylase 1	Uxs1	1.45709	0.00049667
Cystatin e/m	Cst6	1.45708	0.00609317
Nucleosome assembly protein 1-like 4	Nap1l4	1.45677	7.77e-05
Vaccinia related kinase 2	Vrk2	1.4563	0.0073124
Glucosamine (udp-n-acetyl)-2-epimerase/n-acetylmannosamine kinase	Gne	1.45609	0.00461472
Catalase	Cat	1.45609	0.00157302
Solute carrier family 23 (nucleobase transporters), member 1	Slc23a1	1.4557	0.00417435
Zinc finger, miz-type containing 2	Zmiz2	1.45566	0.00244918
Nmda receptor synaptonuclear signaling and neuronal migration factor	Nsmf	1.45541	0.00088927
Lon peptidase 2, peroxisomal	Lonp2	1.45534	0.00042872
Biliverdin reductase a	Blvra	1.45525	0.00032306
Nuclear receptor subfamily 1, group d, member 1	Nr1d1	1.45444	0.0039557
Immediate early response 5-like	Ier5l	1.45434	0.00451918
Tetratricopeptide repeat domain 28	Ttc28	1.45422	0.00705773
Arp2 actin-related protein 2	Actr2	1.45327	0.00049011
Lyr motif containing 5	Lyrm5	1.45277	0.00957156
Calmodulin binding transcription activator 2	Camta2	1.45274	0.00071397
Jumonji domain containing 8	Jmjd8	1.45272	0.00216276
Cysteine-rich hydrophobic domain 1	Chic1	1.45268	0.00744143
F-box protein 3	Fbxo3	1.45267	0.00367729
Utp6, small subunit (ssu) processome component, homolog (yeast)	Utp6	1.45232	0.00135608
Iscu iron-sulfur cluster scaffold homolog (e. Coli)	Iscu	1.45217	0.00017988
Nfkb inhibitor interacting ras-like protein 1	Nkiras1	1.4521	0.00220136
Kringle containing transmembrane protein 1	Kremen1	1.45142	0.0012006
Ecto-nox disulfide-thiol exchanger 2	Enox2	1.45124	0.00387873
Retinoic acid receptor responder (tazarotene induced) 2	Rarres2	1.45116	0.00037394
Asparagine-linked glycosylation 14	Alg14	1.45109	0.00113322
Cdc42 small effector 1	Cdc42se1	1.45085	0.00246176
Solute carrier family 25 (mitochondrial carrier, brain), member 14	Slc25a14	1.45016	0.00030249
Ethanolamine kinase 1	Etnk1	1.44995	0.00019347
Splicing factor 3a, subunit 1	Sf3a1	1.44978	0.00035001
Peptidylprolyl isomerase (cyclophilin)-like 2	Ppil2	1.44934	0.00262568
Tho complex 1	Thoc1	1.44905	0.0002289
Promyelocytic leukemia	Pml	1.44902	0.0001371
Neural cell adhesion molecule 1	Ncam1	1.44882	0.00730816
Selenocysteine lyase	Scly	1.44775	0.00759188
Signal recognition particle 19	2019-08-01	1.44766	0.00476996
Mitochondrial ribosomal protein s21	Mrps21	1.44729	0.00054824
Pyruvate dehydrogenase e1 alpha 1	Pdha1	1.44658	0.00075027
Inner membrane protein, mitochondrial	Immt	1.44645	0.00172305
Udp-n-acetyl-alpha-d-galactosamine:polypeptide n-acetylgalactosaminyltransferase 4	Galnt4	1.4459	0.00127219
Family with sequence similarity 220, member a	Fam220a	1.44585	0.00151645
Diazepam binding inhibitor-like 5	Dbil5	1.44583	0.00419233
Propionyl coenzyme a carboxylase, beta polypeptide	Pccb	1.44463	0.0015054
Activating transcription factor 7 interacting protein	Atf7ip	1.44413	0.00338831
Uhrf1 (icbp90) binding protein 1-like	Uhrf1bp1l	1.44402	0.00046176
Coiled-coil domain containing 34	Ccdc34	1.44395	0.00027783
Letm1 domain containing 1	Letmd1	1.44376	0.00290619
High mobility group at-hook 2	Hmga2	1.44312	0.00110924
Cullin associated and neddylation disassociated 1	Cand1	1.44309	0.00059082
Twist basic helix-loop-helix transcription factor 1	Twist1	1.44263	0.00084656
Potassium intermediate/small conductance calcium-activated channel, subfamily n, member 4	Kcnn4	1.44248	0.0054838
Ptk2 protein tyrosine kinase 2 beta	Ptk2b	1.44239	0.00531517
Annexin a7	Anxa7	1.44224	0.00015449
Cytochrome c-1	Cyc1	1.4422	0.00025706
Ubiquitin specific peptidase 15	Usp15	1.44211	0.00036121
Mediator complex subunit 15	Med15	1.4418	0.0006066
Paternally expressed 12	Peg12	1.44015	0.00018611
Sorting nexin 16	Snx16	1.43962	0.00079238
A disintegrin and metallopeptidase domain 5	Adam5	1.4393	0.00122391
Kn motif and ankyrin repeat domains 2	Kank2	1.43913	0.00701192
Dihydrolipoamide s-acetyltransferase (e2 component of pyruvate dehydrogenase complex)	Dlat	1.43906	0.00265878
Splicing factor 3b, subunit 5	Sf3b5	1.43839	0.00036659
Phosphatase domain containing, paladin 1	Pald1	1.43839	0.00091433
Bicaudal d homolog 2 (drosophila)	Bicd2	1.43839	0.00111011
Sam domain and hd domain, 1	Samhd1	1.43807	0.00187372
Aly/ref export factor	Alyref	1.43795	0.00447012
Rap guanine nucleotide exchange factor (gef) 1	Rapgef1	1.43762	0.00156444
Set and mynd domain containing 2	Smyd2	1.43747	0.00072924
Synaptotagmin iv	Syt4	1.43746	0.00386725
Polymerase (dna directed), epsilon 2 (p59 subunit)	Pole2	1.43741	0.00026891
Malate dehydrogenase 1, nad (soluble)	Mdh1	1.43721	0.00063325
Upf3 regulator of nonsense transcripts homolog b (yeast)	Upf3b	1.43673	0.00033899
Archaelysin family metallopeptidase 2	Amz2	1.43642	0.00194351
Atpase, h+ transporting, lysosomal v1 subunit c1	Atp6v1c1	1.43621	0.00159899
Syntaxin 4a (placental)	Stx4a	1.43611	0.00396025
Absent in melanoma 2	Aim2	1.43611	0.00793365
Interferon activated gene 205 /// myeloid cell nuclear differentiation antigen	Ifi205 /// mnda	1.43581	0.00050524
Actinin, alpha 1	Actn1	1.43525	0.0002485
Solute carrier family 9 (sodium/hydrogen exchanger), member 8	Slc9a8	1.43491	0.00186068
Makorin, ring finger protein, 1	Mkrn1	1.4347	0.00268036
Eukaryotic translation initiation factor 4b	Eif4b	1.43454	0.0002843
Mitogen-activated protein kinase kinase 3, opposite strand	Map2k3os	1.43453	0.00030723
Biliverdin reductase b (flavin reductase (nadph))	Blvrb	1.43431	0.00238834
Harvey rat sarcoma oncogene, subgroup r	Rras	1.43391	0.00100833
Rogdi homolog (drosophila)	Rogdi	1.43304	0.0011018
Exocyst complex component 6 /// sh3-domain grb2-like b1 (endophilin)	Exoc6 /// sh3glb1	1.433	0.00395224
Histone deacetylase 3	Hdac3	1.43292	0.00013401
Mitochondrial ribosomal protein l23	Mrpl23	1.4325	0.001088
Ankyrin repeat domain 24	Ankrd24	1.43238	0.00108107
Solute carrier family 4 (anion exchanger), member 2	Slc4a2	1.43234	0.00097122
Polymerase (dna-directed), delta 4	Pold4	1.43184	0.0007317
Nudix (nucleoside diphosphate linked moiety x)-type motif 5	Nudt5	1.43181	0.00210005
Rab5b, member ras oncogene family	Rab5b	1.43076	0.00744219
Tetratricopeptide repeat domain 7b	Ttc7b	1.43014	0.00756216
Cyclin d3	Ccnd3	1.42962	0.0004965
Guanine nucleotide binding protein (g protein), beta 2	Gnb2	1.42952	0.00070838
Excision repair cross-complementing rodent repair deficiency, complementation group 5	Ercc5	1.42952	0.0054838
Nuf2, ndc80 kinetochore complex component, homolog (s. Cerevisiae)	Nuf2	1.42901	0.00187049
Oral cancer overexpressed 1	Oraov1	1.42732	0.00057714
Ubiquitin-conjugating enzyme e2e 3	Ube2e3	1.4273	0.00032207
Charged multivesicular body protein 3	Chmp3	1.42708	0.00256367
Family with sequence similarity 222, member b	Fam222b	1.42634	0.00461472
Autophagy related 5	Atg5	1.42627	0.00908386
Transmembrane protein 189	Tmem189	1.42528	0.00065916
Two pore segment channel 2	Tpcn2	1.42516	0.00101441
Run and fyve domain containing 1	Rufy1	1.42512	0.00065173
Tubulin, gamma complex associated protein 2	Tubgcp2	1.42498	0.0002118
4-nitrophenylphosphatase domain and non-neuronal snap25-like protein homolog 1 (c. Elegans)	Nipsnap1	1.42478	0.00353489
Nadh dehydrogenase (ubiquinone) 1, subcomplex unknown, 1	Ndufc1	1.42419	0.00063174
Protein phosphatase methylesterase 1	Ppme1	1.42368	0.00034882
Ring finger protein 121	Rnf121	1.42272	0.00372109
Actinin alpha 4	Actn4	1.42256	0.00050928
Prostate tumor over expressed gene 1	Ptov1	1.42158	0.00074952
Coiled-coil domain containing 28a	Ccdc28a	1.42136	0.00326907
Protein tyrosine phosphatase, non-receptor type 5	Ptpn5	1.42119	0.00861319
Riken cdna 1110038f14 gene	1110038f14rik	1.42026	0.00038924
Interferon, alpha-inducible protein 27 like 2b	Ifi27l2b	1.42015	0.00208223
Ring finger protein 123	Rnf123	1.41972	0.00209576
Diacylglycerol kinase zeta	Dgkz	1.41961	0.00417651
Integrin beta 4	Itgb4	1.41847	0.00019337
Interleukin 15 receptor, alpha chain	Il15ra	1.41826	0.00452999
Nadh dehydrogenase (ubiquinone) 1 beta subcomplex, 6	Ndufb6	1.4172	0.00100326
Carnitine acetyltransferase	Crat	1.41698	0.0040619
Phd finger protein 1	Phf1	1.41685	0.00194351
Solute carrier family 25 (mitochondrial thiamine pyrophosphate carrier), member 19	Slc25a19	1.41644	0.00522131
Chromatin accessibility complex 1	Chrac1	1.41599	0.00028396
Rfng o-fucosylpeptide 3-beta-n-acetylglucosaminyltransferase	Rfng	1.4149	0.00332683
E2f-associated phosphoprotein	Eapp	1.41479	0.00480912
Otu deubiquitinase with linear linkage specificity	Otulin	1.41455	0.00034909
Phosphatidic acid phosphatase type 2b	Ppap2b	1.41454	0.00545386
Homeobox a7	Hoxa7	1.41412	0.0041875
Cts telomere maintenance complex component 1	Ctc1	1.41398	0.00057875
Uridine phosphorylase 1	Upp1	1.41333	0.00571562
Tensin like c1 domain-containing phosphatase	Tenc1	1.41321	0.0034564
Cytidine monophospho-n-acetylneuraminic acid synthetase	Cmas	1.41286	0.00098755
Alpha-kinase 2	Alpk2	1.4118	0.00840206
Thioredoxin domain containing 16	Txndc16	1.41157	0.00455118
Dynamin 2	Dnm2	1.4113	0.00217352
Calcineurin-like ef hand protein 1 /// predicted gene, 20056	Chp1 /// gm20056	1.41099	0.00054421
Phospholipase a2 receptor 1	Pla2r1	1.41098	0.00113342
M-phase phosphoprotein 8	Mphosph8	1.41097	0.00021552
Coiled-coil-helix-coiled-coil-helix domain containing 6	Chchd6	1.41025	0.00091504
Peptidase (mitochondrial processing) beta	Pmpcb	1.4101	0.00837355
Swi5 recombination repair homolog (yeast)	Swi5	1.41002	0.00055154
Glutathione synthetase	Gss	1.40993	0.00044441
Succinate dehydrogenase complex, subunit c, integral membrane protein	Sdhc	1.40937	0.00948976
Rab22a, member ras oncogene family	Rab22a	1.40935	0.00266679
Riken cdna 1110032a03 gene	1110032a03rik	1.4093	0.00965065
Membrane protein, palmitoylated	Mpp1	1.40917	0.0009297
Transmembrane bax inhibitor motif containing 6	Tmbim6	1.40883	0.00206478
Ranbp-type and c3hc4-type zinc finger containing 1	Rbck1	1.40848	0.00111861
Replication termination factor 2 domain containing 1	Rtfdc1	1.40843	0.00370325
Urocanase domain containing 1	Uroc1	1.408	0.00287133
Single immunoglobulin and toll-interleukin 1 receptor (tir) domain	Sigirr	1.40786	0.00104701
Ribosomal protein l22 like 1	Rpl22l1	1.40772	0.00043619
Ectonucleoside triphosphate diphosphohydrolase 6	Entpd6	1.40755	0.00816157
Ctd (carboxy-terminal domain, rna polymerase ii, polypeptide a) small phosphatase 2	Ctdsp2	1.40703	0.00034472
Apaf1 interacting protein	Apip	1.407	0.00061214
Cdna sequence bc003331	Bc003331	1.40699	0.00246805
Pleckstrin homology domain containing, family a member 5	Plekha5	1.40679	0.0017047
Nima (never in mitosis gene a)-related expressed kinase 4	Nek4	1.40666	0.00367043
Acyl-coa thioesterase 9	Acot9	1.40648	0.00028982
Acyl-coa thioesterase 10 /// acyl-coa thioesterase 9	Acot10 /// acot9	1.40648	0.00023627
Adp-ribosylation factor 1	Arf1	1.40647	0.00991416
Riken cdna 2310067b10 gene	2310067b10rik	1.40629	0.00087096
Glutathione peroxidase 4	Gpx4	1.40613	0.00044193
Phosphate cytidylyltransferase 1, choline, alpha isoform	Pcyt1a	1.40526	0.00309698
Enhancer of zeste homolog 2 (drosophila)	Ezh2	1.40492	0.00133725
Transmembrane 7 superfamily member 3	Tm7sf3	1.40384	0.00978522
Cut-like homeobox 1	Cux1	1.40378	0.00645718
Protein phosphatase 6, catalytic subunit	Ppp6c	1.40367	0.00163784
Apoptosis enhancing nuclease	Aen	1.40333	0.0017522
Scm-like with four mbt domains 1	Sfmbt1	1.4028	0.00201029
Uridine-cytidine kinase 1	Uck1	1.40263	0.00071934
Ino80 complex subunit b	Ino80b	1.40237	0.00850425
Translocase of inner mitochondrial membrane 13	Timm13	1.40233	0.00037487
Solute carrier family 25 (mitochondrial carrier, phosphate carrier), member 3	Slc25a3	1.40218	0.00033453
Tcdd-inducible poly(adp-ribose) polymerase	Tiparp	1.4019	0.00509205
Lyr motif containing 2	Lyrm2	1.40175	0.00183536
Anaphase prompoting complex c subunit 15	Anapc15	1.40143	0.00074953
Angiopoietin 4	Angpt4	1.40128	0.00546102
Phosphomannomutase 2	Pmm2	1.40058	0.00151382
Solute carrier family 22, member 23	Slc22a23	1.40034	0.00076599
Kinesin family member 3c	Kif3c	1.40025	0.00158988
Fanconi anemia, complementation group g	Fancg	1.4002	0.00239707
Rab3a, member ras oncogene family	Rab3a	1.39979	0.00640062
Rna binding motif protein, x-linked 2	Rbmx2	1.39972	0.00461661
Fanconi anemia, complementation group i	Fanci	1.3989	0.00083754
Dna methyltransferase (cytosine-5) 1	Dnmt1	1.39866	0.0009069
Kelch-like 7	Klhl7	1.39864	0.00545623
Adp-ribosylation factor gtpase activating protein 2	Arfgap2	1.3985	0.00155094
Brick1, scar/wave actin-nucleating complex subunit	Brk1	1.39819	0.00108332
Ww domain binding protein 1	Wbp1	1.39714	0.00096564
Cdkn1a interacting zinc finger protein 1	Ciz1	1.39682	0.0010691
Bromodomain adjacent to zinc finger domain, 2a	Baz2a	1.3955	0.00058301
Vinculin	Vcl	1.39513	0.00155039
Glial cells missing homolog 1 (drosophila)	Gcm1	1.39423	0.00730718
Mif4g domain containing	Mif4gd	1.39395	0.00229516
Proteasome (prosome, macropain) 26s subunit, non-atpase, 11	Psmd11	1.39388	0.00170082
Transmembrane protein 205	Tmem205	1.39326	0.00160305
Tumor suppressor candidate 2	Tusc2	1.39322	0.00081765
Aminoacylase 1	Acy1	1.39318	0.0032524
Transcription elongation factor a (sii)-like 1	Tceal1	1.39302	0.00433875
Coiled-coil domain containing 65	Ccdc65	1.39217	0.00092713
Tetratricopeptide repeat domain 4	Ttc4	1.39212	0.00305901
Transmembrane protein 30a	Tmem30a	1.39211	0.00684497
Trinucleotide repeat containing 6b	Tnrc6b	1.39175	0.00229536
Calcium and integrin binding 1 (calmyrin)	Cib1	1.39169	0.00149434
Neuronal guanine nucleotide exchange factor	Ngef	1.3914	0.0007951
Ribonucleotide reductase m1	Rrm1	1.39132	0.00049506
Myb-related transcription factor, partner of profilin	Mypop	1.39121	0.00257661
Dead (asp-glu-ala-asp) box polypeptide 41	Ddx41	1.39077	0.00209686
Udp-n-acetyl-alpha-d-galactosamine:polypeptide n-acetylgalactosaminyltransferase 10	Galnt10	1.3904	0.00072372
Yme1-like 1 (s. Cerevisiae)	Yme1l1	1.38992	0.00643418
Vaccinia related kinase 3	Vrk3	1.38969	0.00071821
Translin	Tsn	1.38962	0.0094721
Erythroid differentiation regulatory factor 1	Edrf1	1.38937	0.0021739
Dynactin 5	Dctn5	1.38902	0.00208683
Tbc1 domain family, member 1	Tbc1d1	1.38897	0.00790114
Family with sequence similarity 120, member b	Fam120b	1.38847	0.0019914
Glycerophosphodiester phosphodiesterase domain containing 5	Gdpd5	1.38837	0.00169161
Udp-n-acetylglucosamine pyrophosphorylase 1	Uap1	1.3883	0.00088534
Rho guanine nucleotide exchange factor (gef) 25	Arhgef25	1.38821	0.00784434
Traf type zinc finger domain containing 1	Trafd1	1.38787	0.00315345
Signal recognition particle 14	2014-08-01	1.3878	0.00061538
Roundabout homolog 3 (drosophila)	Robo3	1.38763	0.0064082
Lim and senescent cell antigen-like domains 1	Lims1	1.38752	0.00241841
Coagulation factor x	F10	1.38747	0.00349155
Ubiquitin protein ligase e3 component n-recognin 1	Ubr1	1.3868	0.00705404
N-methylpurine-dna glycosylase	Mpg	1.38636	0.00265497
Nima (never in mitosis gene a)-related expressed kinase 8	Nek8	1.38601	0.00159378
General transcription factor iiic, polypeptide 5	Gtf3c5	1.38568	0.00137428
Nadh dehydrogenase (ubiquinone) fe-s protein 1	Ndufs1	1.3856	0.00436043
Solute carrier family 35, member a5	Slc35a5	1.38555	0.00251818
Aldo-keto reductase family 1, member e1	Akr1e1	1.38514	0.00665432
Cytochrome p450, family 2, subfamily j, polypeptide 9	Cyp2j9	1.38488	0.00083356
Membrane-associated ring finger (c3hc4) 6	Iii.06	1.38487	0.00139968
Cdna sequence bc048403	Bc048403	1.3846	0.00414133
Mitochondrial ribosomal protein l14	Mrpl14	1.38426	0.00230272
Serine/threonine kinase 25 (yeast)	Stk25	1.38405	0.0002762
Riken cdna 1700071k01 gene /// prohibitin	1700071k01rik /// phb	1.38365	0.00132066
Myotubularin related protein 6	Mtmr6	1.38351	0.00418584
Rna binding motif protein 14	Rbm14	1.38347	0.00091066
Protein phosphatase 2a activator, regulatory subunit b	Ppp2r4	1.38317	0.00894206
Dcp1 decapping enzyme homolog a (s. Cerevisiae)	Dcp1a	1.38317	0.00043644
Wd repeat, sam and u-box domain containing 1	Wdsub1	1.38288	0.00212222
Protein kinase, interferon inducible double stranded rna dependent activator	Prkra	1.38281	0.00137052
Tubulin polyglutamylase complex subunit 1	Tpgs1	1.38268	0.00450375
Interferon-induced protein with tetratricopeptide repeats 2	Ifit2	1.38261	0.00055305
Cysteine-rich with egf-like domains 2	Creld2	1.3825	0.00145352
Tlc domain containing 1	Tlcd1	1.3823	0.00414834
Transcription factor a, mitochondrial	Tfam	1.38227	0.00162368
Unc-51 like kinase 2	Ulk2	1.38137	0.00083745
Siva1, apoptosis-inducing factor	Siva1	1.38122	0.00075475
Zinc finger protein 219	Zfp219	1.38072	0.00539899
Mitochondrial ribosomal protein s11	Mrps11	1.38045	0.0020947
Phd finger protein 19	Phf19	1.38027	0.00236016
Tubulin alpha, related sequence 1	Tuba-rs1	1.37995	0.00993568
Swi/snf related, matrix associated, actin dependent regulator of chromatin, subfamily d, member 1	Smarcd1	1.37956	0.00505576
Phosphatidic acid phosphatase type 2c	Ppap2c	1.37927	0.00043012
Actin related protein 2/3 complex, subunit 5	Arpc5	1.37909	0.00062801
Atp synthase, h+ transporting, mitochondrial f0 complex, subunit f2	Atp5j2	1.37902	0.00293797
Integrator complex subunit 4	Ints4	1.37897	0.0007385
Pleiotropic regulator 1, prl1 homolog (arabidopsis)	Plrg1	1.37897	0.00056158
Lim and sh3 protein 1	Lasp1	1.37841	0.00442356
Cytohesin 1	Cyth1	1.37808	0.00181778
Methyl cpg binding protein 2	Mecp2	1.37797	0.00919691
Heat repeat containing 6	Heatr6	1.3779	0.00188045
Dehydrogenase/reductase (sdr family) member 7	Dhrs7	1.37789	0.00101415
Riken cdna 4930429b21 gene	4930429b21rik	1.37774	0.00719036
Zinc finger protein 386 (kruppel-like)	Zfp386	1.37758	0.00078296
6-phosphofructo-2-kinase/fructose-2,6-biphosphatase 2	Pfkfb2	1.37639	0.00293871
Steroid 5 alpha-reductase 3	Srd5a3	1.37637	0.00155912
Major facilitator superfamily domain containing 1	Mfsd1	1.37572	0.00146859
Centromere protein h	Cenph	1.37568	0.00902867
Ecsit homolog (drosophila)	Ecsit	1.37566	0.00490418
Dnaj (hsp40) homolog, subfamily b, member 1	Dnajb1	1.37563	0.00209021
Zinc finger protein 277	Zfp277	1.37558	0.00669478
Tsr2 20s rrna accumulation	Tsr2	1.37534	0.0007097
Ataxin 2	Atxn2	1.37524	0.00397883
Rex4, rna exonuclease 4 homolog (s. Cerevisiae)	Rexo4	1.37472	0.00337182
Kelch-like 5	Klhl5	1.3742	0.0009318
Ras, dexamethasone-induced 1	Rasd1	1.37398	0.00131526
Glucose 6 phosphatase, catalytic, 3	G6pc3	1.37392	0.00134672
Ubiquitin specific peptidase 5 (isopeptidase t)	Usp5	1.3736	0.00178235
Protein phosphatase 4, regulatory subunit 2	Ppp4r2	1.37329	0.00181878
Wolfram syndrome 1 homolog (human)	Wfs1	1.37292	0.00036012
Cystatin c	Cst3	1.37287	0.00046444
Vacuolar protein sorting 26 homolog b (yeast)	Vps26b	1.37278	0.00304946
Pleckstrin and sec7 domain containing 3	Psd3	1.37244	0.00083665
Lysophospholipase-like 1	Lyplal1	1.37232	0.00377633
Proteasome maturation protein	Pomp	1.37229	0.00068269
Polymerase (dna directed), iota	Poli	1.37171	0.00279345
Hiv tat specific factor 1	Htatsf1	1.37167	0.00168454
Ring finger protein 126	Rnf126	1.37134	0.00325893
F-box protein 18	Fbxo18	1.37091	0.00048274
Secretory blood group 1	Sec1	1.37061	0.00620543
Helicase-like transcription factor	Hltf	1.37054	0.00408454
Comm domain containing 9	Commd9	1.3703	0.00089917
Slowmo homolog 2 (drosophila)	Slmo2	1.36991	0.00695992
Flavin containing monooxygenase 5	Fmo5	1.36976	0.00548828
E2f transcription factor 1	E2f1	1.36963	0.00316084
Tropomyosin 3, gamma	Tpm3	1.36958	0.00146729
Deformed epidermal autoregulatory factor 1 (drosophila)	Deaf1	1.36936	0.00865533
Sar1 gene homolog b (s. Cerevisiae)	Sar1b	1.36933	0.00469524
Adnp homeobox 2	Adnp2	1.36882	0.00359623
Galactose-1-phosphate uridyl transferase	Galt	1.36844	0.00723007
Kit ligand	Kitl	1.36827	0.00496122
Protein phosphatase 6, regulatory subunit 2	Ppp6r2	1.36814	0.00084701
N-myc downstream regulated gene 4	Ndrg4	1.36792	0.00120479
Small g protein signaling modulator 3	Sgsm3	1.36778	0.00032257
Forkhead box m1	Foxm1	1.3677	0.00306147
Nadh dehydrogenase (ubiquinone) 1 alpha subcomplex, 12	Ndufa12	1.36757	0.000649
Exocyst complex component 4	Exoc4	1.36742	0.00151745
Brca1 associated protein	Brap	1.36742	0.00737763
Macrophage stimulating 1 (hepatocyte growth factor-like)	Mst1	1.36696	0.00154495
Vesicle-associated membrane protein 4	Vamp4	1.3666	0.00951649
E2f transcription factor 5	E2f5	1.36612	0.00787595
Extended synaptotagmin-like protein 1	Esyt1	1.3661	0.00090769
Centriole, cilia and spindle associated protein	Ccsap	1.3661	0.00261462
Nadh dehydrogenase (ubiquinone) 1 alpha subcomplex, 9	Ndufa9	1.36466	0.00063215
Nadh dehydrogenase [ubiquinone] 1 subunit c2-like /// nadh dehydrogenase (ubiquinone) 1, subcomplex unknown, 2	Loc102641347 /// ndufc2	1.36455	0.00351512
[truncated: 2,809 more rows]
